# Supplementary material for: Exploring the Use of Sensors to Measure Behavioral Interactions: An Experimental Evaluation of Using Hand Trajectories
Source: PLoS One. 2014 Feb 7;9(2):e88080. doi: 10.1371/journal.pone.0088080 (PMC3917885; doi:10.1371/journal.pone.0088080)
Supplement: Data S1 — The supporting information contains the Euclidean norm (m/s2) for each subject and container condition described in part 2. Only data that crossed the threshold value of.625 was defined as movement. All other values were set to the aforementioned threshold value to minimize their impact in the wavelet analysis. All starting points of the movements were aligned. (XLS) [file pone.0088080.s001.xls]

## Sheet: Subj1_pitcher
Time	Trial 1	Trial 2	Trial 3	Trial 4	Trial 5	Trial 6	Trial 7	Trial 8
0.02	0.625	0.625	0.625	0.625	0.625	0.625	0.625	0.625
0.04	0.625	0.625	0.625	0.625	0.625	0.625	0.625	0.625
0.06	0.625	0.625	0.625	0.625	0.625	0.625	0.625	0.625
0.08	0.625	0.625	0.625	0.625	0.625	0.625	0.625	0.625
0.1	0.625	0.625	0.625	0.625	0.625	0.625	0.625	0.625
0.12	0.625	0.625	0.625	0.625	0.625	0.625	0.625	0.625
0.14	0.625	0.625	0.625	0.625	0.625	0.625	0.625	0.625
0.16	0.625	0.625	0.625	0.625	0.625	0.625	0.625	0.625
0.18	0.625	0.625	0.625	0.625	0.625	0.625	0.625	0.625
0.2	0.625	0.625	0.625	0.625	0.625	0.625	0.625	0.625
0.22	0.625	0.625	0.625	0.625	0.625	0.625	0.625	0.625
0.24	0.625	0.625	0.625	0.625	0.625	0.625	0.625	0.625
0.26	0.625	0.625	0.625	0.625	0.625	0.625	0.625	0.625
0.28	0.625	0.625	0.625	0.625	0.625	0.625	0.625	0.625
0.3	0.625	0.625	0.625	0.625	0.625	0.625	0.625	0.625
0.32	0.625	0.625	0.625	0.625	0.625	0.625	0.625	0.625
0.34	0.625	0.625	0.625	0.625	0.625	0.625	0.625	0.625
0.36	0.625	0.625	0.625	0.625	0.625	0.625	0.625	0.625
0.38	0.625	0.625	0.625	0.625	0.625	0.625	0.625	0.625
0.4	0.625	0.625	0.625	0.625	0.625	0.625	0.625	0.625
0.42	0.625	0.625	0.625	0.625	0.625	0.625	0.625	0.625
0.44	0.625	0.625	0.625	0.625	0.625	0.625	0.625	0.625
0.46	0.625	0.625	0.625	0.625	0.625	0.625	0.625	0.625
0.48	0.625	0.625	0.625	0.625	0.625	0.625	0.625	0.625
0.5	0.625	0.625	0.625	0.625	0.625	0.625	0.625	0.625
0.52	0.625	0.625	0.625	0.625	0.625	0.625	0.625	0.625
0.54	0.625	0.625	0.625	0.625	0.625	0.625	0.625	0.625
0.56	0.625	0.625	0.625	0.625	0.625	0.625	0.625	0.625
0.58	0.625	0.625	0.625	0.625	0.625	0.625	0.625	0.625
0.6	0.625	0.625	0.625	0.625	0.625	0.625	0.625	0.625
0.62	0.625	0.625	0.625	0.625	0.625	0.625	0.625	0.625
0.64	0.625	0.625	0.625	0.625	0.625	0.625	0.625	0.625
0.66	0.625	0.625	0.625	0.625	0.625	0.625	0.625	0.625
0.68	0.625	0.625	0.625	0.625	0.625	0.625	0.625	0.625
0.7	0.625	0.625	0.625	0.625	0.625	0.625	0.625	0.625
0.72	0.625	0.625	0.625	0.625	0.625	0.625	0.625	0.625
0.74	0.625	0.625	0.625	0.625	0.625	0.625	0.625	0.625
0.76	0.625	0.625	0.625	0.625	0.625	0.625	0.625	0.625
0.78	0.625	0.625	0.625	0.625	0.625	0.625	0.625	0.625
0.8	0.625	0.625	0.625	0.625	0.625	0.625	0.625	0.625
0.82	0.625	0.625	0.625	0.625	0.625	0.625	0.625	0.625
0.84	0.625	0.625	0.625	0.625	0.625	0.625	0.625	0.625
0.86	0.625	0.625	0.625	0.625	0.625	0.625	0.625	0.625
0.88	0.625	0.625	0.625	0.625	0.625	0.625	0.625	0.625
0.9	0.625	0.625	0.625	0.625	0.625	0.625	0.625	0.625
0.92	0.625	0.625	0.625	0.625	0.625	0.625	0.625	0.625
0.94	0.625	0.625	0.625	0.625	0.625	0.625	0.625	0.625
0.96	0.625	0.625	0.625	0.625	0.625	0.625	0.625	0.625
0.98	0.625	0.625	0.625	0.625	0.625	0.625	0.625	0.625
1	0.625	0.625	0.625	0.625	0.625	0.625	0.625	0.625
1.02	0.625	0.625	0.625	0.625	0.625	0.625	0.625	0.625
1.04	0.625	0.625	0.625	0.625	0.625	0.625	0.625	0.625
1.06	0.625	0.625	0.625	0.625	0.625	0.625	0.625	0.625
1.08	0.625	0.625	0.625	0.625	0.625	0.625	0.625	0.625
1.1	0.625	0.625	0.625	0.625	0.625	0.625	0.625	0.625
1.12	0.625	0.625	0.625	0.625	0.625	0.625	0.625	0.625
1.14	0.625	0.625	0.625	0.625	0.625	0.625	0.625	0.625
1.16	0.625	0.625	0.625	0.625	0.625	0.625	0.625	0.625
1.18	0.625	0.625	0.625	0.625	0.625	0.625	0.625	0.625
1.2	0.625	0.625	0.625	0.625	0.625	0.625	0.625	0.625
1.22	0.625	0.625	0.625	0.625	0.625	0.625	0.625	0.625
1.24	0.625	0.625	0.625	0.625	0.625	0.625	0.625	0.625
1.26	0.625	0.625	0.625	0.625	0.625	0.625	0.625	0.625
1.28	0.625	0.625	0.625	0.625	0.625	0.625	0.625	0.625
1.3	0.625	0.625	0.625	0.625	0.625	0.625	0.625	0.625
1.32	0.625	0.625	0.625	0.625	0.625	0.625	0.625	0.625
1.34	0.625	0.625	0.625	0.625	0.625	0.625	0.625	0.625
1.36	0.625	0.625	0.625	0.625	0.625	0.625	0.625	0.625
1.38	0.625	0.625	0.625	0.625	0.625	0.625	0.625	0.625
1.4	0.625	0.625	0.625	0.625	0.625	0.625	0.625	0.625
1.42	0.625	0.625	0.625	0.625	0.625	0.625	0.625	0.625
1.44	0.625	0.625	0.625	0.625	0.625	0.625	0.625	0.625
1.46	0.625	0.625	0.625	0.625	0.625	0.625	0.625	0.625
1.48	0.625	0.625	0.625	0.625	0.625	0.625	0.625	0.625
1.5	0.625	0.625	0.625	0.625	0.625	0.625	0.625	0.625
1.52	0.625	0.625	0.625	0.625	0.625	0.625	0.625	0.625
1.54	0.625	0.625	0.625	0.625	0.625	0.625	0.625	0.625
1.56	0.625	0.625	0.625	0.625	0.625	0.625	0.625	0.625
1.58	0.625	0.625	0.625	0.625	0.625	0.625	0.625	0.625
1.6	0.625	0.625	0.625	0.625	0.625	0.625	0.625	0.625
1.62	0.625	0.625	0.625	0.625	0.625	0.625	0.625	0.625
1.64	0.625	0.625	0.625	0.625	0.625	0.625	0.625	0.625
1.66	0.625	0.625	0.625	0.625	0.625	0.625	0.625	0.625
1.68	0.625	0.625	0.625	0.625	0.625	0.625	0.625	0.625
1.7	0.625	0.625	0.625	0.625	0.625	0.625	0.625	0.625
1.72	0.625	0.625	0.625	0.625	0.625	0.625	0.625	0.625
1.74	0.625	0.625	0.625	0.625	0.625	0.625	0.625	0.625
1.76	0.625	0.625	0.625	0.625	0.625	0.625	0.625	0.625
1.78	0.625	0.625	0.625	0.625	0.625	0.625	0.625	0.625
1.8	0.625	0.625	0.625	0.625	0.625	0.625	0.625	0.625
1.82	0.625	0.625	0.625	0.625	0.625	0.625	0.625	0.625
1.84	0.625	0.625	0.625	0.625	0.625	0.625	0.625	0.625
1.86	0.625	0.625	0.625	0.625	0.625	0.625	0.625	0.625
1.88	0.625	0.625	0.625	0.625	0.625	0.625	0.625	0.625
1.9	0.625	0.625	0.625	0.625	0.625	0.625	0.625	0.625
1.92	0.625	0.625	0.625	0.625	0.625	0.625	0.625	0.625
1.94	0.625	0.625	0.625	0.625	0.625	0.625	0.625	0.625
1.96	0.625	0.625	0.625	0.625	0.625	0.625	0.625	0.625
1.98	0.625	0.625	0.625	0.625	0.625	0.625	0.625	0.625
2	0.624636	0.624975	0.624463	0.624467	0.624582	0.624399	0.624502	0.624277
2.02	0.624238	0.624518	0.623396	0.624111	0.623332	0.623683	0.62303	0.623166
2.04	0.623777	0.623885	0.622013	0.623497	0.622001	0.622723	0.621361	0.62211
2.06	0.623356	0.623181	0.620154	0.622424	0.62045	0.621382	0.619517	0.620645
2.08	0.622809	0.622274	0.617736	0.621552	0.618779	0.620129	0.617029	0.618976
2.1	0.62234	0.621154	0.614958	0.621002	0.616981	0.618898	0.613804	0.617155
2.12	0.621642	0.619879	0.612135	0.619761	0.614858	0.617408	0.610338	0.615182
2.14	0.620855	0.618855	0.608515	0.617912	0.612472	0.615385	0.606433	0.612955
2.16	0.619863	0.617415	0.603932	0.615807	0.609608	0.613334	0.601846	0.610428
2.18	0.618713	0.615792	0.59907	0.613306	0.606531	0.611044	0.596597	0.607491
2.2	0.617323	0.614192	0.594059	0.610119	0.602979	0.608085	0.591184	0.603973
2.22	0.6159	0.612952	0.588154	0.606403	0.599011	0.604383	0.585264	0.599872
2.24	0.614282	0.611285	0.581121	0.601939	0.594825	0.600205	0.578817	0.595176
2.26	0.612618	0.609393	0.574355	0.596615	0.590318	0.595318	0.57222	0.589724
2.28	0.610628	0.607459	0.567291	0.590583	0.585648	0.589864	0.565443	0.583772
2.3	0.608445	0.605331	0.559335	0.584032	0.580899	0.583806	0.559093	0.577335
2.32	0.605652	0.602761	0.550435	0.577659	0.576108	0.577654	0.552441	0.570976
2.34	0.602525	0.599506	0.541856	0.571415	0.571633	0.571396	0.545956	0.564376
2.36	0.59899	0.595954	0.533347	0.565447	0.567042	0.565168	0.538914	0.557947
2.38	0.595245	0.59192	0.52497	0.559769	0.562802	0.559164	0.531719	0.551447
2.4	0.590934	0.587641	0.517062	0.553833	0.558446	0.55317	0.524067	0.545542
2.42	0.586311	0.582767	0.509823	0.547796	0.554397	0.547108	0.516442	0.539554
2.44	0.581414	0.578055	0.503454	0.541379	0.550105	0.540909	0.508908	0.534428
2.46	0.576446	0.572792	0.497256	0.534622	0.545867	0.535354	0.502012	0.529525
2.48	0.571139	0.567414	0.492185	0.527752	0.541627	0.53009	0.495426	0.525448
2.5	0.565815	0.561711	0.488424	0.521655	0.537564	0.525067	0.490223	0.521627
2.52	0.560301	0.556081	0.485977	0.516394	0.533683	0.519893	0.485989	0.518673
2.54	0.554942	0.550628	0.483929	0.51223	0.530269	0.515077	0.482954	0.516251
2.56	0.549348	0.545133	0.482801	0.508963	0.526605	0.510678	0.48095	0.515077
2.58	0.544021	0.539863	0.482803	0.506338	0.523036	0.506978	0.480162	0.514371
2.6	0.538746	0.534893	0.483916	0.504275	0.519771	0.503885	0.47995	0.514251
2.62	0.533909	0.530421	0.485539	0.503568	0.516994	0.501253	0.48013	0.514022
2.64	0.529299	0.526098	0.487777	0.50323	0.514888	0.499223	0.480686	0.513921
2.66	0.525488	0.522422	0.489243	0.503281	0.513247	0.49746	0.481626	0.513384
2.68	0.5225	0.5188	0.490899	0.503806	0.512148	0.496216	0.482784	0.512867
2.7	0.520483	0.515583	0.491922	0.505165	0.51168	0.495449	0.483855	0.512297
2.72	0.519176	0.513115	0.493541	0.505652	0.511438	0.49496	0.484368	0.511376
2.74	0.518647	0.511792	0.493465	0.50675	0.511228	0.494685	0.484429	0.51009
2.76	0.51872	0.510473	0.493675	0.506285	0.511491	0.494459	0.483847	0.508821
2.78	0.518945	0.508995	0.49253	0.505678	0.511661	0.49413	0.483639	0.507366
2.8	0.519718	0.508218	0.492648	0.504284	0.512012	0.493815	0.483019	0.505844
2.82	0.520607	0.507541	0.491169	0.503587	0.512095	0.493537	0.482663	0.504654
2.84	0.521508	0.506952	0.490292	0.501856	0.512221	0.49345	0.482531	0.503352
2.86	0.522063	0.506834	0.489274	0.500568	0.51223	0.493726	0.482974	0.502276
2.88	0.522565	0.506161	0.488558	0.499233	0.51242	0.493822	0.483536	0.501314
2.9	0.522461	0.505619	0.488045	0.497982	0.512508	0.494138	0.484966	0.500736
2.92	0.52249	0.504752	0.487473	0.496751	0.512828	0.494277	0.485553	0.500202
2.94	0.522242	0.503808	0.486938	0.495384	0.512696	0.494768	0.486382	0.499653
2.96	0.522055	0.502947	0.486278	0.494092	0.512611	0.495002	0.486474	0.499024
2.98	0.521734	0.502072	0.485498	0.493018	0.512375	0.495043	0.486795	0.498601
3	0.521696	0.501121	0.48449	0.492016	0.511843	0.495118	0.486509	0.498066
3.02	0.521685	0.499897	0.483586	0.491071	0.510992	0.495145	0.485985	0.497455
3.04	0.522099	0.498831	0.482513	0.490013	0.510265	0.49509	0.485265	0.496709
3.06	0.522231	0.497628	0.48166	0.488629	0.509684	0.495267	0.484399	0.496166
3.08	0.522425	0.496692	0.48091	0.487239	0.508831	0.495504	0.48356	0.495661
3.1	0.522246	0.495813	0.480248	0.485982	0.507961	0.495697	0.482826	0.495342
3.12	0.522021	0.495347	0.479685	0.484487	0.507259	0.496054	0.482108	0.495081
3.14	0.521321	0.494791	0.478949	0.482922	0.506562	0.496511	0.481558	0.494906
3.16	0.520646	0.494435	0.478164	0.481267	0.506123	0.497041	0.481424	0.494818
3.18	0.51981	0.493967	0.477375	0.47965	0.506242	0.497559	0.481358	0.494519
3.2	0.519105	0.493428	0.476606	0.478252	0.506118	0.498064	0.481643	0.493715
3.22	0.518228	0.492471	0.475846	0.476846	0.505952	0.498313	0.481859	0.492925
3.24	0.517651	0.491573	0.475152	0.475164	0.505849	0.498332	0.482299	0.49193
3.26	0.517217	0.490527	0.474809	0.472918	0.505595	0.498061	0.482915	0.491167
3.28	0.517009	0.48943	0.474518	0.470596	0.505152	0.497478	0.483013	0.490153
3.3	0.516767	0.48801	0.473977	0.468263	0.504562	0.496516	0.482725	0.489537
3.32	0.516446	0.486784	0.473178	0.465997	0.503697	0.495736	0.482301	0.48908
3.34	0.516214	0.485753	0.472552	0.463346	0.502572	0.49473	0.481667	0.488606
3.36	0.515894	0.484765	0.471785	0.460685	0.501465	0.493962	0.481023	0.487965
3.38	0.515417	0.483736	0.471105	0.458251	0.500619	0.493131	0.480528	0.487323
3.4	0.515081	0.482947	0.470532	0.455853	0.499863	0.492476	0.480156	0.486666
3.42	0.514661	0.482174	0.469818	0.453192	0.498749	0.491928	0.479711	0.485957
3.44	0.513983	0.481786	0.468987	0.45078	0.497235	0.491505	0.4793	0.485106
3.46	0.513141	0.481448	0.468284	0.448313	0.4955	0.490888	0.478734	0.484267
3.48	0.51242	0.481238	0.467408	0.445929	0.493758	0.490333	0.477788	0.483578
3.5	0.511753	0.480784	0.466337	0.443518	0.492174	0.489911	0.47668	0.482992
3.52	0.510882	0.480224	0.465064	0.441412	0.490799	0.48943	0.475546	0.481916
3.54	0.510006	0.479247	0.463443	0.43975	0.489433	0.488841	0.474392	0.480321
3.56	0.508878	0.478124	0.46177	0.438772	0.487963	0.488313	0.473481	0.478523
3.58	0.507618	0.476736	0.460427	0.438336	0.486257	0.487546	0.472459	0.476992
3.6	0.506217	0.475285	0.458965	0.437943	0.48447	0.48677	0.471872	0.475565
3.62	0.504917	0.473861	0.457735	0.438106	0.482707	0.486061	0.471073	0.474175
3.64	0.503535	0.472605	0.456557	0.438305	0.481239	0.48535	0.469872	0.472861
3.66	0.502253	0.471261	0.455619	0.438693	0.480173	0.484487	0.468569	0.471675
3.68	0.500545	0.470098	0.454919	0.439329	0.479223	0.483809	0.467166	0.470475
3.7	0.498622	0.468796	0.454552	0.440172	0.478275	0.483114	0.465657	0.469772
3.72	0.496678	0.467644	0.454278	0.441179	0.477149	0.482339	0.464359	0.469087
3.74	0.494896	0.466336	0.454095	0.442133	0.476264	0.481544	0.463455	0.468614
3.76	0.493327	0.465282	0.453774	0.443364	0.475789	0.4807	0.462488	0.468015
3.78	0.492184	0.464492	0.453416	0.444656	0.475544	0.479425	0.46153	0.467777
3.8	0.49098	0.463814	0.453223	0.44609	0.475397	0.478055	0.46095	0.467667
3.82	0.490003	0.462755	0.453145	0.447386	0.474882	0.47665	0.460541	0.467562
3.84	0.48916	0.461695	0.453271	0.448824	0.474354	0.475604	0.460171	0.467076
3.86	0.488156	0.460665	0.453665	0.450179	0.473704	0.47479	0.460034	0.466639
3.88	0.486914	0.459898	0.454406	0.451664	0.473055	0.474057	0.460023	0.465641
3.9	0.485633	0.458904	0.455343	0.453318	0.472786	0.472996	0.459921	0.464461
3.92	0.48432	0.458089	0.456432	0.454943	0.472866	0.472162	0.460011	0.463089
3.94	0.482902	0.4574	0.457474	0.456835	0.473404	0.471617	0.459923	0.461709
3.96	0.481911	0.456909	0.458712	0.458954	0.474273	0.470839	0.459793	0.460052
3.98	0.481154	0.45635	0.459799	0.461403	0.475307	0.469716	0.45926	0.458611
4	0.480636	0.456091	0.460819	0.463738	0.476712	0.46888	0.458627	0.457095
4.02	0.480303	0.455879	0.46185	0.466328	0.478269	0.467734	0.458099	0.455633
4.04	0.480148	0.45552	0.46285	0.469034	0.479581	0.466827	0.457736	0.454011
4.06	0.479739	0.455115	0.46396	0.471825	0.480915	0.466407	0.4575	0.452522
4.08	0.479218	0.454886	0.4651	0.47436	0.481892	0.466342	0.457581	0.451206
4.1	0.478622	0.454622	0.466238	0.476949	0.482855	0.466319	0.457522	0.450193
4.12	0.477973	0.454682	0.467371	0.479666	0.483603	0.466437	0.457727	0.449383
4.14	0.477192	0.454359	0.468697	0.482521	0.484528	0.466259	0.457574	0.448586
4.16	0.476624	0.454359	0.470159	0.485317	0.485134	0.465781	0.457557	0.447574
4.18	0.476084	0.454228	0.471488	0.48814	0.486117	0.465164	0.457671	0.446294
4.2	0.475487	0.454173	0.473078	0.490803	0.487191	0.46454	0.457766	0.445135
4.22	0.474957	0.453893	0.47451	0.493389	0.488295	0.463867	0.45789	0.444002
4.24	0.474509	0.453493	0.476356	0.495652	0.489303	0.463227	0.458166	0.443052
4.26	0.474122	0.453355	0.4781	0.497805	0.490683	0.462748	0.45858	0.442392
4.28	0.473795	0.45332	0.480013	0.49977	0.491893	0.462682	0.459279	0.44156
4.3	0.473972	0.453284	0.481586	0.501764	0.493616	0.462734	0.460201	0.440938
4.32	0.474117	0.453245	0.483407	0.503461	0.494753	0.462923	0.461028	0.440193
4.34	0.474726	0.453343	0.485197	0.505185	0.495777	0.462957	0.461993	0.439446
4.36	0.475234	0.453559	0.487206	0.506596	0.49671	0.462778	0.462843	0.438659
4.38	0.476591	0.454274	0.488867	0.508416	0.497495	0.462346	0.463759	0.437774
4.4	0.478035	0.455124	0.490765	0.510272	0.497903	0.46191	0.46478	0.436938
4.42	0.479709	0.456368	0.492541	0.512201	0.498468	0.46139	0.466029	0.436021
4.44	0.481504	0.45783	0.494395	0.514253	0.49887	0.461031	0.46736	0.435141
4.46	0.483723	0.459853	0.496106	0.516049	0.499575	0.460643	0.468716	0.434637
4.48	0.485753	0.461895	0.498099	0.517608	0.500019	0.460419	0.470102	0.434346
4.5	0.488237	0.464119	0.49966	0.519226	0.500591	0.460358	0.471665	0.434031
4.52	0.490477	0.466387	0.501328	0.520629	0.501447	0.460362	0.473166	0.434541
4.54	0.492839	0.468718	0.502995	0.522087	0.502635	0.460445	0.474621	0.434641
4.56	0.494632	0.470971	0.504924	0.52333	0.50367	0.460795	0.476229	0.435174
4.58	0.496678	0.47341	0.506696	0.524459	0.504865	0.461226	0.477794	0.435663
4.6	0.498207	0.475301	0.508363	0.525668	0.505836	0.461823	0.479497	0.436658
4.62	0.499719	0.477308	0.510237	0.526882	0.507349	0.46261	0.481577	0.437409
4.64	0.500765	0.479097	0.51215	0.527876	0.508243	0.463603	0.483764	0.43845
4.66	0.502213	0.481113	0.513689	0.528935	0.509507	0.464816	0.485873	0.439174
4.68	0.503332	0.482672	0.515634	0.529988	0.510318	0.466027	0.488038	0.439861
4.7	0.504766	0.484475	0.517379	0.530995	0.511201	0.467224	0.490344	0.440742
4.72	0.505717	0.485825	0.519055	0.532022	0.511978	0.468613	0.492405	0.441927
4.74	0.507031	0.487453	0.520613	0.533231	0.512855	0.470139	0.49436	0.443034
4.76	0.508044	0.488625	0.52236	0.534298	0.51383	0.471523	0.496312	0.44487
4.78	0.509195	0.49036	0.523822	0.535357	0.514933	0.473037	0.498025	0.446363
4.8	0.509949	0.491632	0.525394	0.536437	0.515611	0.474699	0.499434	0.448318
4.82	0.510993	0.493215	0.526911	0.537603	0.51661	0.47649	0.501256	0.450416
4.84	0.511822	0.494598	0.528447	0.538701	0.517277	0.478176	0.502895	0.452749
4.86	0.512773	0.496119	0.529754	0.539629	0.518276	0.480021	0.504563	0.45487
4.88	0.513571	0.497798	0.531153	0.540476	0.518929	0.481629	0.506381	0.457183
4.9	0.514487	0.499547	0.532446	0.541129	0.519728	0.48354	0.508087	0.459257
4.92	0.515137	0.500967	0.533668	0.541589	0.520355	0.485355	0.509735	0.461511
4.94	0.515863	0.502336	0.534792	0.542028	0.521029	0.487174	0.511739	0.463386
4.96	0.516428	0.503601	0.535756	0.542212	0.521695	0.489039	0.513466	0.465276
4.98	0.517416	0.504769	0.536657	0.542406	0.522609	0.491097	0.51527	0.467103
5	0.518097	0.50568	0.537494	0.542583	0.523626	0.492919	0.517175	0.46899
5.02	0.51875	0.506778	0.538177	0.542734	0.524837	0.494696	0.51906	0.470685
5.04	0.51955	0.507852	0.53895	0.543015	0.526184	0.496448	0.520753	0.472343
5.06	0.520437	0.509012	0.539537	0.54343	0.527706	0.498037	0.52251	0.473703
5.08	0.521163	0.510114	0.540325	0.543814	0.529218	0.499519	0.523886	0.475238
5.1	0.521955	0.511291	0.540999	0.544343	0.530835	0.500915	0.525025	0.476887
5.12	0.52256	0.512395	0.541652	0.544776	0.532227	0.502204	0.526051	0.478564
5.14	0.523247	0.513273	0.542436	0.545089	0.533756	0.503384	0.527203	0.479891
5.16	0.523979	0.514164	0.543314	0.545508	0.535122	0.504403	0.52805	0.481549
5.18	0.524749	0.515067	0.544155	0.545874	0.536443	0.505334	0.528756	0.482988
5.2	0.525233	0.515824	0.54462	0.54622	0.53783	0.506364	0.529535	0.484437
5.22	0.525936	0.516576	0.544937	0.546682	0.539196	0.507421	0.53016	0.485681
5.24	0.526554	0.517388	0.545226	0.546956	0.540414	0.508398	0.530634	0.487
5.26	0.527244	0.518186	0.545504	0.547255	0.541655	0.50954	0.531166	0.488344
5.28	0.527715	0.519059	0.545926	0.54761	0.542598	0.510617	0.531809	0.489592
5.3	0.528062	0.520087	0.546292	0.547913	0.543548	0.511837	0.53262	0.490888
5.32	0.528234	0.520964	0.546558	0.548337	0.544475	0.512981	0.533371	0.492421
5.34	0.528458	0.521949	0.546856	0.548765	0.545298	0.514034	0.534116	0.49362
5.36	0.528704	0.522926	0.547091	0.549239	0.546129	0.515329	0.534774	0.494659
5.38	0.528807	0.523683	0.547195	0.549498	0.546816	0.516735	0.535426	0.495661
5.4	0.528841	0.524363	0.547355	0.549842	0.547524	0.518055	0.536171	0.496984
5.42	0.528987	0.525114	0.547523	0.550184	0.548272	0.519452	0.536749	0.497918
5.44	0.529113	0.525753	0.547781	0.550495	0.548937	0.520589	0.53746	0.498893
5.46	0.529237	0.526397	0.54793	0.5508	0.549613	0.52187	0.538033	0.499884
5.48	0.529189	0.527195	0.548231	0.55109	0.550275	0.522807	0.538494	0.500764
5.5	0.529409	0.528036	0.54855	0.551591	0.550971	0.523992	0.538995	0.501477
5.52	0.529616	0.528999	0.548888	0.55195	0.551579	0.524768	0.539384	0.502248
5.54	0.529759	0.529862	0.548988	0.552495	0.552196	0.525384	0.539767	0.50306
5.56	0.529825	0.530648	0.549228	0.552915	0.552718	0.526016	0.540268	0.503613
5.58	0.529902	0.531189	0.54938	0.553319	0.553316	0.52672	0.540744	0.504419
5.6	0.530112	0.531778	0.549658	0.55361	0.553842	0.527326	0.541217	0.505154
5.62	0.530621	0.532253	0.549891	0.553844	0.554393	0.528021	0.541803	0.506028
5.64	0.531022	0.532577	0.550141	0.554053	0.554872	0.52868	0.542484	0.506914
5.66	0.53136	0.533065	0.550418	0.554092	0.555292	0.529342	0.543049	0.507577
5.68	0.531662	0.533486	0.550789	0.554148	0.555648	0.529927	0.543664	0.508235
5.7	0.531998	0.53389	0.55112	0.554187	0.555948	0.530466	0.544196	0.50906
5.72	0.532293	0.534449	0.5514	0.554163	0.556158	0.531082	0.54471	0.509766
5.74	0.532675	0.534746	0.551622	0.55413	0.556386	0.531783	0.545155	0.510583
5.76	0.532906	0.535104	0.551828	0.554231	0.556579	0.53252	0.545365	0.511454
5.78	0.533062	0.535561	0.551966	0.554326	0.556711	0.533353	0.545693	0.512333
5.8	0.533152	0.535953	0.552193	0.554359	0.556858	0.534077	0.545914	0.513148
5.82	0.533333	0.536457	0.55236	0.554502	0.55696	0.534844	0.546211	0.51402
5.84	0.533361	0.536845	0.552514	0.554581	0.557158	0.535488	0.546646	0.514862
5.86	0.533448	0.537333	0.552688	0.554619	0.557373	0.536324	0.547158	0.515526
5.88	0.533516	0.537979	0.552932	0.554693	0.557568	0.537336	0.547297	0.516204
5.9	0.533897	0.538623	0.553085	0.554811	0.557734	0.538294	0.547424	0.516791
5.92	0.534149	0.539284	0.553273	0.554828	0.557868	0.539128	0.547373	0.517322
5.94	0.534418	0.539923	0.553469	0.554968	0.558068	0.539962	0.547246	0.517883
5.96	0.534693	0.540592	0.553683	0.555103	0.558127	0.540826	0.547204	0.518406
5.98	0.53501	0.541144	0.553913	0.555015	0.558182	0.541506	0.547125	0.518961
6	0.535218	0.541483	0.554238	0.554879	0.558088	0.542217	0.547102	0.519579
6.02	0.535447	0.541831	0.554492	0.554874	0.558213	0.542926	0.547081	0.520248
6.04	0.535633	0.542087	0.554745	0.554806	0.55836	0.543623	0.547057	0.52097
6.06	0.535685	0.542306	0.554885	0.554941	0.558288	0.544286	0.54697	0.521694
6.08	0.535703	0.542327	0.555176	0.555019	0.558367	0.544993	0.54696	0.522328
6.1	0.535636	0.542502	0.555434	0.554953	0.558443	0.545657	0.546926	0.52305
6.12	0.535604	0.542662	0.55555	0.554815	0.558507	0.546296	0.546893	0.523709
6.14	0.535662	0.542832	0.555594	0.554808	0.558422	0.546874	0.546864	0.52431
6.16	0.535719	0.542971	0.555679	0.554755	0.558369	0.547465	0.546881	0.524851
6.18	0.535705	0.543182	0.55586	0.554688	0.558321	0.547985	0.546878	0.525385
6.2	0.535827	0.54342	0.556001	0.554563	0.558232	0.548472	0.546866	0.525813
6.22	0.535929	0.543639	0.556073	0.554532	0.558191	0.549038	0.547048	0.526331
6.24	0.536202	0.543939	0.556221	0.55445	0.558063	0.549529	0.547177	0.526863
6.26	0.536283	0.544252	0.556323	0.554434	0.557941	0.549894	0.547179	0.527276
6.28	0.536183	0.54457	0.556415	0.554473	0.557758	0.550374	0.547274	0.52766
6.3	0.536037	0.544834	0.556464	0.554512	0.557589	0.55071	0.547302	0.52796
6.32	0.536006	0.545032	0.556509	0.554647	0.557459	0.551045	0.547437	0.528215
6.34	0.535833	0.545213	0.556396	0.554696	0.557317	0.551413	0.547489	0.528421
6.36	0.535715	0.545281	0.556358	0.554833	0.557293	0.551748	0.54754	0.528445
6.38	0.535722	0.545282	0.556333	0.554984	0.557135	0.552045	0.547628	0.52855
6.4	0.535724	0.54518	0.556258	0.554968	0.556867	0.552346	0.54773	0.528594
6.42	0.535769	0.54516	0.55625	0.554962	0.556547	0.5526	0.547761	0.528649
6.44	0.535602	0.545136	0.556113	0.554886	0.556234	0.552906	0.547872	0.528696
6.46	0.535781	0.545073	0.55591	0.55492	0.556041	0.553172	0.547915	0.52879
6.48	0.535743	0.545066	0.555848	0.55482	0.555887	0.553459	0.548198	0.528796
6.5	0.535686	0.545141	0.555773	0.554774	0.555712	0.553715	0.548203	0.528896
6.52	0.535754	0.545158	0.555721	0.554738	0.555615	0.553869	0.548381	0.528912
6.54	0.535818	0.545217	0.555589	0.554821	0.555406	0.553926	0.548525	0.529057
6.56	0.535961	0.545146	0.555657	0.554801	0.55527	0.554042	0.548717	0.529182
6.58	0.536143	0.544914	0.55551	0.554877	0.55503	0.554062	0.54894	0.529228
6.6	0.536196	0.544813	0.555353	0.554897	0.554923	0.554173	0.549043	0.529226
6.62	0.536225	0.544916	0.55519	0.554976	0.554847	0.554137	0.549181	0.529214
6.64	0.536221	0.544985	0.555104	0.554967	0.554691	0.55429	0.549299	0.529312
6.66	0.536239	0.545107	0.555004	0.554917	0.554508	0.55439	0.549323	0.529378
6.68	0.536225	0.545214	0.554925	0.554873	0.554366	0.554583	0.549429	0.529302
6.7	0.536246	0.545273	0.554806	0.554788	0.554303	0.554691	0.549515	0.529203
6.72	0.536165	0.545346	0.554837	0.554757	0.554185	0.554749	0.549538	0.52914
6.74	0.536121	0.545363	0.554777	0.554767	0.554118	0.554856	0.549577	0.529018
6.76	0.536144	0.545347	0.554757	0.554811	0.554095	0.554931	0.54953	0.529096
6.78	0.536133	0.545355	0.554687	0.554861	0.554085	0.55496	0.549611	0.529248
6.8	0.536155	0.545355	0.554524	0.554873	0.554041	0.555028	0.549619	0.529271
6.82	0.536351	0.545321	0.554347	0.554951	0.554069	0.554908	0.549488	0.529311
6.84	0.536435	0.545357	0.554243	0.55503	0.554097	0.554792	0.549543	0.529279
6.86	0.536407	0.545259	0.554183	0.555136	0.554047	0.554724	0.549355	0.529328
6.88	0.536459	0.545283	0.554099	0.555192	0.553922	0.554699	0.549264	0.529298
6.9	0.536552	0.545373	0.553956	0.555204	0.553824	0.554397	0.54919	0.529242
6.92	0.536616	0.545378	0.553887	0.555262	0.553617	0.554342	0.549112	0.529229
6.94	0.536674	0.545277	0.553763	0.555159	0.553505	0.554239	0.548891	0.529427
6.96	0.536939	0.545185	0.553717	0.555099	0.553474	0.554231	0.548815	0.529312
6.98	0.537083	0.545141	0.553554	0.555053	0.55343	0.554147	0.548733	0.529355
7	0.537248	0.545024	0.553402	0.555008	0.553378	0.554059	0.548707	0.529243
7.02	0.537431	0.544936	0.553337	0.554913	0.553403	0.554029	0.548441	0.529176
7.04	0.53737	0.544831	0.553134	0.554845	0.553417	0.553942	0.548441	0.529091
7.06	0.537319	0.544846	0.553045	0.554823	0.553326	0.553844	0.548299	0.529107
7.08	0.537333	0.544911	0.5529	0.554848	0.55325	0.553803	0.548211	0.529023
7.1	0.537341	0.544814	0.552861	0.554911	0.553251	0.553617	0.548048	0.528957
7.12	0.537368	0.544612	0.552803	0.554964	0.553177	0.55347	0.547995	0.528873
7.14	0.5374	0.54446	0.552736	0.555034	0.553029	0.553255	0.547941	0.528724
7.16	0.53737	0.544451	0.552702	0.555162	0.552936	0.553156	0.54784	0.528496
7.18	0.537385	0.544382	0.55261	0.555206	0.552768	0.553135	0.547794	0.528457
7.2	0.53733	0.544247	0.552472	0.555168	0.552717	0.553096	0.547716	0.52824
7.22	0.537366	0.544209	0.552429	0.555348	0.552597	0.552995	0.547664	0.528186
7.24	0.537368	0.544109	0.552332	0.555484	0.552546	0.552938	0.54752	0.528059
7.26	0.537417	0.544013	0.552343	0.555496	0.552445	0.552811	0.547514	0.527932
7.28	0.53747	0.543912	0.552425	0.555523	0.552355	0.552761	0.547442	0.52768
7.3	0.537518	0.543771	0.552365	0.555629	0.552383	0.552553	0.54739	0.52756
7.32	0.537441	0.543584	0.552367	0.555736	0.5525	0.552453	0.547419	0.527374
7.34	0.537377	0.543402	0.552245	0.555793	0.552439	0.552375	0.547326	0.527149
7.36	0.537305	0.543225	0.552247	0.555842	0.552392	0.552147	0.547323	0.526949
7.38	0.537262	0.543097	0.552209	0.556047	0.552332	0.551935	0.547298	0.526821
7.4	0.537148	0.542944	0.552192	0.556134	0.552206	0.551784	0.547285	0.526671
7.42	0.537068	0.542867	0.552161	0.556209	0.552078	0.551531	0.547223	0.526512
7.44	0.536932	0.542744	0.552208	0.556322	0.552047	0.551404	0.547167	0.526274
7.46	0.536766	0.542701	0.552289	0.556512	0.551986	0.551236	0.546998	0.526017
7.48	0.536466	0.542675	0.552436	0.556618	0.552016	0.55117	0.546973	0.525814
7.5	0.536281	0.542628	0.552522	0.556761	0.552164	0.551121	0.54687	0.525645
7.52	0.536188	0.542563	0.552686	0.556838	0.55244	0.551049	0.546798	0.525376
7.54	0.536037	0.542483	0.552657	0.556944	0.552727	0.550941	0.546638	0.5253
7.56	0.536006	0.542475	0.552818	0.557005	0.553068	0.550908	0.546579	0.525093
7.58	0.535892	0.542474	0.552953	0.557088	0.553282	0.550891	0.546425	0.524987
7.6	0.535893	0.542534	0.553068	0.557155	0.553455	0.55084	0.546363	0.524836
7.62	0.535921	0.542527	0.553226	0.557306	0.553551	0.550641	0.546286	0.524809
7.64	0.535789	0.542474	0.553346	0.557339	0.55374	0.55067	0.546233	0.52478
7.66	0.535592	0.542469	0.553407	0.5574	0.55391	0.550601	0.546191	0.524749
7.68	0.535491	0.542553	0.553556	0.557405	0.554061	0.55053	0.546202	0.524734
7.7	0.535542	0.542566	0.553603	0.557503	0.554172	0.550422	0.54604	0.524641
7.72	0.535498	0.542535	0.55363	0.55767	0.554298	0.550305	0.546027	0.524617
7.74	0.535482	0.542533	0.553619	0.557697	0.554304	0.550112	0.545926	0.524586
7.76	0.535453	0.542416	0.553721	0.557791	0.554276	0.550086	0.545904	0.524603
7.78	0.535471	0.542436	0.553872	0.557873	0.554191	0.549855	0.545829	0.524612
7.8	0.535424	0.542418	0.553876	0.558078	0.554089	0.549725	0.545704	0.524515
7.82	0.535349	0.542391	0.553865	0.5582	0.553958	0.549524	0.545525	0.524506
7.84	0.535355	0.542247	0.553836	0.558411	0.55379	0.549382	0.545514	0.524543
7.86	0.535293	0.542079	0.553867	0.558487	0.553569	0.549212	0.545504	0.524541
7.88	0.535193	0.541957	0.553846	0.558408	0.553291	0.548764	0.545516	0.52438
7.9	0.535159	0.541903	0.553902	0.558423	0.552835	0.548576	0.545463	0.524285
7.92	0.535186	0.54189	0.553953	0.558387	0.552377	0.548412	0.545504	0.524098
7.94	0.535179	0.541832	0.554	0.55839	0.551906	0.548199	0.545513	0.523917
7.96	0.535271	0.541738	0.554054	0.558395	0.551336	0.547884	0.545624	0.523707
7.98	0.535191	0.541521	0.554133	0.558548	0.550965	0.547723	0.545473	0.523579
8	0.535292	0.541425	0.55422	0.558648	0.550669	0.547614	0.545374	0.523366
8.02	0.535407	0.541293	0.554352	0.558845	0.55037	0.547415	0.545326	0.523214
8.04	0.535491	0.541165	0.554389	0.559002	0.550292	0.547321	0.545335	0.523083
8.06	0.535515	0.540982	0.554351	0.5592	0.55009	0.547094	0.545378	0.522965
8.08	0.535647	0.541029	0.55442	0.55938	0.549966	0.546851	0.545285	0.522863
8.1	0.535641	0.541016	0.554429	0.559614	0.549578	0.546631	0.545171	0.522686
8.12	0.53575	0.541002	0.554518	0.559829	0.54907	0.54644	0.545019	0.522593
8.14	0.535768	0.540869	0.554673	0.560021	0.54836	0.546289	0.54478	0.522437
8.16	0.535718	0.540765	0.554839	0.560237	0.547586	0.546182	0.544456	0.522232
8.18	0.535833	0.54071	0.554967	0.560439	0.546618	0.546022	0.544291	0.52212
8.2	0.535806	0.540607	0.555111	0.560528	0.545603	0.546044	0.544096	0.522008
8.22	0.535735	0.540599	0.555285	0.560787	0.544495	0.545907	0.543878	0.521947
8.24	0.535742	0.540533	0.555391	0.560922	0.543524	0.545857	0.543855	0.521931
8.26	0.535712	0.540557	0.5554	0.561085	0.542404	0.545789	0.543803	0.521945
8.28	0.535768	0.540607	0.555464	0.561265	0.541365	0.545734	0.543683	0.521983
8.3	0.53586	0.540758	0.555467	0.561512	0.540412	0.545632	0.543616	0.52192
8.32	0.535806	0.540792	0.555558	0.561701	0.539565	0.545529	0.543526	0.521836
8.34	0.535877	0.54097	0.555715	0.561998	0.53864	0.545252	0.54347	0.521726
8.36	0.535901	0.541073	0.555867	0.562338	0.537814	0.545137	0.543388	0.521698
8.38	0.535861	0.541214	0.55603	0.562452	0.536892	0.544902	0.543255	0.521689
8.4	0.535957	0.541338	0.556117	0.562786	0.536157	0.544651	0.543122	0.521665
8.42	0.536002	0.541397	0.556221	0.563011	0.5355	0.544394	0.543082	0.521722
8.44	0.536155	0.541453	0.556271	0.5633	0.534813	0.544004	0.543059	0.521809
8.46	0.536326	0.54149	0.556323	0.563605	0.533841	0.543779	0.542977	0.521874
8.48	0.536428	0.541451	0.556352	0.563794	0.532794	0.543533	0.542987	0.521986
8.5	0.536546	0.541463	0.556378	0.563939	0.531675	0.543303	0.542839	0.521912
8.52	0.536602	0.54157	0.556507	0.564012	0.530584	0.543056	0.542712	0.521928
8.54	0.5368	0.541689	0.556453	0.564022	0.529632	0.542827	0.542536	0.521873
8.56	0.536961	0.541833	0.556486	0.564006	0.52873	0.542622	0.542504	0.521811
8.58	0.537039	0.541873	0.556527	0.563925	0.52776	0.542468	0.542269	0.521648
8.6	0.537122	0.542012	0.556533	0.563956	0.526663	0.542413	0.542231	0.521551
8.62	0.537287	0.542203	0.556555	0.563893	0.525502	0.542325	0.542145	0.521588
8.64	0.537416	0.542301	0.55659	0.563921	0.524391	0.542308	0.542093	0.521497
8.66	0.537548	0.542475	0.556621	0.563897	0.52351	0.542361	0.542179	0.521383
8.68	0.53757	0.542444	0.556669	0.563943	0.522864	0.542492	0.542181	0.521206
8.7	0.537662	0.542399	0.556734	0.563913	0.522207	0.542538	0.5421	0.521062
8.72	0.537784	0.542533	0.556798	0.563927	0.521762	0.542559	0.541987	0.521005
8.74	0.537769	0.542539	0.556921	0.563927	0.521362	0.542522	0.541838	0.520957
8.76	0.53776	0.542675	0.557028	0.564008	0.5211	0.542709	0.541722	0.520963
8.78	0.53787	0.542706	0.55713	0.564086	0.520936	0.542731	0.541495	0.521007
8.8	0.537955	0.542806	0.557219	0.564134	0.520698	0.542689	0.541389	0.521185
8.82	0.538091	0.542922	0.557343	0.564128	0.520316	0.542742	0.5412	0.521357
8.84	0.538127	0.542925	0.557367	0.564155	0.520016	0.542919	0.541039	0.521504
8.86	0.53818	0.542929	0.557432	0.564202	0.51962	0.543043	0.540813	0.521721
8.88	0.538189	0.543003	0.557627	0.564269	0.519265	0.543012	0.54056	0.522028
8.9	0.53823	0.543027	0.55766	0.564302	0.519072	0.54307	0.540537	0.522342
8.92	0.538247	0.543085	0.557736	0.564408	0.518787	0.543194	0.540681	0.522662
8.94	0.538302	0.543169	0.557765	0.564502	0.518593	0.543234	0.540813	0.52289
8.96	0.538318	0.543308	0.557677	0.564631	0.518403	0.543296	0.541216	0.523069
8.98	0.53848	0.543438	0.55774	0.564808	0.518365	0.543235	0.541578	0.523214
9	0.53863	0.543437	0.557741	0.564896	0.518141	0.543181	0.541884	0.52332
9.02	0.538739	0.543562	0.557736	0.564909	0.517972	0.542931	0.5421	0.523392
9.04	0.538749	0.543587	0.55773	0.564935	0.517686	0.542646	0.542368	0.523463
9.06	0.538858	0.543697	0.557649	0.564956	0.517626	0.542317	0.542529	0.523629
9.08	0.538986	0.543784	0.557624	0.564893	0.517423	0.542092	0.542856	0.52375
9.1	0.539076	0.543866	0.557586	0.564918	0.517472	0.541846	0.543194	0.523765
9.12	0.539243	0.54401	0.55749	0.56479	0.517495	0.541511	0.543362	0.523653
9.14	0.539288	0.544016	0.55739	0.564667	0.517533	0.540982	0.543533	0.523755
9.16	0.539553	0.543966	0.557391	0.564612	0.517348	0.540561	0.54372	0.523727
9.18	0.53966	0.544009	0.557459	0.564589	0.517461	0.540143	0.543659	0.523658
9.2	0.539718	0.543868	0.55764	0.564572	0.517448	0.539661	0.543785	0.523565
9.22	0.539855	0.543849	0.557898	0.56453	0.517709	0.539117	0.543736	0.523449
9.24	0.540109	0.543918	0.558277	0.56461	0.517848	0.538582	0.543749	0.523353
9.26	0.540229	0.543956	0.558619	0.564589	0.517905	0.537805	0.54371	0.523142
9.28	0.540421	0.543993	0.559067	0.564526	0.518089	0.536856	0.543531	0.522926
9.3	0.54048	0.543982	0.55944	0.56457	0.518199	0.535737	0.543149	0.522564
9.32	0.540529	0.544038	0.55982	0.564487	0.518252	0.534504	0.542669	0.522192
9.34	0.540375	0.544191	0.560125	0.564406	0.518261	0.533305	0.54221	0.521808
9.36	0.540271	0.544265	0.560426	0.564403	0.518147	0.531997	0.541582	0.521328
9.38	0.540236	0.544393	0.560589	0.564397	0.518158	0.530701	0.540814	0.520997
9.4	0.540221	0.544518	0.560685	0.564322	0.517975	0.529399	0.53989	0.520312
9.42	0.540307	0.544536	0.560883	0.564231	0.517836	0.52802	0.538899	0.519716
9.44	0.540233	0.544648	0.560959	0.564089	0.517538	0.526477	0.537794	0.519039
9.46	0.540182	0.544709	0.561062	0.56398	0.517149	0.524781	0.536607	0.518407
9.48	0.540042	0.544849	0.561098	0.563876	0.516623	0.523003	0.535426	0.517752
9.5	0.540063	0.545059	0.561292	0.563693	0.51629	0.521185	0.534129	0.517133
9.52	0.539943	0.545212	0.561535	0.563554	0.515923	0.519458	0.53282	0.516501
9.54	0.539844	0.545313	0.561768	0.563345	0.5158	0.517636	0.531308	0.515799
9.56	0.539807	0.545358	0.561913	0.563183	0.515434	0.516157	0.529997	0.515001
9.58	0.539627	0.545265	0.562044	0.563125	0.515298	0.51502	0.528467	0.514403
9.6	0.539544	0.545223	0.562005	0.562958	0.515202	0.514377	0.526947	0.513662
9.62	0.539459	0.545243	0.561912	0.562745	0.515328	0.513819	0.525164	0.513008
9.64	0.539454	0.545312	0.561816	0.562519	0.51531	0.513397	0.52347	0.512219
9.66	0.539403	0.545382	0.561669	0.562235	0.515305	0.512981	0.521629	0.511376
9.68	0.539302	0.545386	0.561604	0.561949	0.515443	0.512795	0.519942	0.510471
9.7	0.53919	0.545444	0.561596	0.561642	0.515573	0.512517	0.518342	0.509632
9.72	0.539115	0.54554	0.561589	0.561419	0.515489	0.512325	0.517061	0.508745
9.74	0.539045	0.545686	0.56157	0.561307	0.515509	0.512076	0.515751	0.508007
9.76	0.539015	0.545686	0.561495	0.561059	0.515339	0.511792	0.514736	0.507216
9.78	0.539012	0.54564	0.561525	0.560772	0.515281	0.511551	0.5136	0.506444
9.8	0.539091	0.545651	0.561381	0.560251	0.51528	0.511466	0.512436	0.505622
9.82	0.539003	0.545639	0.561202	0.559858	0.515336	0.51165	0.51147	0.504692
9.84	0.538836	0.545658	0.561136	0.559602	0.515466	0.511837	0.51056	0.503745
9.86	0.538672	0.545676	0.561169	0.559234	0.515787	0.512333	0.509433	0.503228
9.88	0.538191	0.545691	0.561196	0.558806	0.516165	0.512724	0.508479	0.502629
9.9	0.537449	0.545702	0.56124	0.558295	0.516669	0.513399	0.507415	0.502017
9.92	0.536675	0.545588	0.5613	0.557704	0.517147	0.514031	0.506673	0.501417
9.94	0.535864	0.545581	0.561361	0.557112	0.517783	0.514599	0.50586	0.500962
9.96	0.535215	0.545549	0.561448	0.556551	0.518052	0.515117	0.505376	0.500601
9.98	0.534531	0.545514	0.561549	0.556134	0.518459	0.515516	0.505064	0.500291
10	0.533996	0.545463	0.561542	0.556005	0.518878	0.515812	0.505025	0.499876
10.02	0.53352	0.545399	0.561593	0.555516	0.51914	0.516283	0.505215	0.499429
10.04	0.533133	0.545431	0.561566	0.555043	0.519465	0.516386	0.50557	0.498959
10.06	0.532787	0.545408	0.56153	0.554385	0.5198	0.516515	0.505845	0.498596
10.08	0.532464	0.545253	0.561496	0.553816	0.519987	0.516251	0.506192	0.498126
10.1	0.532072	0.545041	0.561505	0.553217	0.520228	0.516117	0.506606	0.497972
10.12	0.531987	0.544787	0.561471	0.552634	0.520576	0.515506	0.506715	0.497758
10.14	0.531865	0.544644	0.561555	0.552261	0.520885	0.514965	0.506615	0.497718
10.16	0.531653	0.544528	0.561721	0.552102	0.521255	0.514131	0.506271	0.497626
10.18	0.531445	0.544384	0.561847	0.551966	0.521555	0.513414	0.506056	0.49744
10.2	0.531459	0.544195	0.561999	0.551784	0.521576	0.512382	0.505398	0.49742
10.22	0.531652	0.543926	0.562175	0.551602	0.521551	0.511683	0.504924	0.497164
10.24	0.532017	0.543789	0.562196	0.551523	0.521564	0.510605	0.503889	0.496902
10.26	0.532433	0.543631	0.562108	0.551222	0.521566	0.509551	0.503211	0.496475
10.28	0.532896	0.543617	0.562029	0.550875	0.521468	0.508346	0.502245	0.496172
10.3	0.533341	0.543514	0.561867	0.550463	0.521333	0.507249	0.50156	0.495593
10.32	0.533702	0.543502	0.561588	0.550094	0.521278	0.505905	0.500454	0.495311
10.34	0.533943	0.543412	0.561223	0.549697	0.521227	0.504789	0.499771	0.494616
10.36	0.534634	0.543396	0.560927	0.549597	0.521063	0.50343	0.498648	0.494211
10.38	0.535433	0.543214	0.56053	0.549484	0.521009	0.50215	0.497636	0.49344
10.4	0.536437	0.543182	0.560128	0.549429	0.520957	0.500697	0.496338	0.492763
10.42	0.537308	0.54293	0.559771	0.549176	0.521109	0.499654	0.495027	0.492066
10.44	0.538209	0.542727	0.559202	0.548855	0.521307	0.498366	0.493513	0.49141
10.46	0.538812	0.542545	0.558583	0.548573	0.521578	0.496936	0.492079	0.490189
10.48	0.539632	0.542446	0.55786	0.548395	0.521712	0.495929	0.490434	0.489203
10.5	0.54029	0.542459	0.557282	0.548235	0.521879	0.495118	0.488908	0.487997
10.52	0.541047	0.542455	0.556637	0.547959	0.521754	0.494245	0.487145	0.487084
10.54	0.541392	0.542536	0.556069	0.547521	0.521826	0.493275	0.48527	0.485696
10.56	0.541768	0.542618	0.555234	0.547005	0.521784	0.492541	0.483246	0.484615
10.58	0.541887	0.542763	0.554428	0.546286	0.521704	0.491988	0.481311	0.483337
10.6	0.542187	0.542904	0.553578	0.545602	0.521589	0.491592	0.479015	0.482251
10.62	0.541928	0.543027	0.552935	0.544738	0.521697	0.491338	0.476838	0.480965
10.64	0.541695	0.543019	0.552438	0.543957	0.521846	0.490997	0.474818	0.480059
10.66	0.541203	0.54286	0.551926	0.543026	0.521856	0.490819	0.472846	0.479103
10.68	0.540868	0.542693	0.551465	0.542125	0.521712	0.49095	0.471048	0.478427
10.7	0.540595	0.542387	0.551024	0.54083	0.521655	0.491221	0.46953	0.477857
10.72	0.540869	0.541964	0.550391	0.539588	0.521781	0.491739	0.467998	0.477321
10.74	0.540915	0.541588	0.549651	0.537967	0.521441	0.492301	0.466446	0.476907
10.76	0.541309	0.540773	0.548964	0.536628	0.521147	0.492755	0.465174	0.476505
10.78	0.541468	0.539797	0.548433	0.535196	0.521188	0.493364	0.46421	0.476041
10.8	0.541633	0.539152	0.54807	0.533911	0.521368	0.493927	0.463432	0.475904
10.82	0.54144	0.538688	0.547852	0.532356	0.521333	0.494507	0.463114	0.475751
10.84	0.541069	0.538352	0.547529	0.530592	0.521373	0.495039	0.463066	0.475797
10.86	0.540478	0.538027	0.547474	0.528573	0.521558	0.495604	0.463384	0.475785
10.88	0.539873	0.537515	0.547524	0.52662	0.521706	0.496168	0.463884	0.47596
10.9	0.539508	0.537036	0.547931	0.524545	0.521791	0.496821	0.464613	0.476227
10.92	0.539406	0.536658	0.548534	0.522622	0.521694	0.497468	0.465279	0.476401
10.94	0.539526	0.536131	0.549145	0.520618	0.521449	0.497928	0.466193	0.476664
10.96	0.539736	0.53564	0.549623	0.518913	0.52106	0.498321	0.467367	0.477035
10.98	0.540135	0.535291	0.550109	0.516905	0.52057	0.49865	0.468787	0.477599
11	0.540436	0.535	0.55038	0.514868	0.519879	0.498684	0.469953	0.477939
11.02	0.540675	0.534796	0.551053	0.512524	0.519227	0.498746	0.470981	0.478101
11.04	0.540813	0.534542	0.551831	0.510396	0.518407	0.498674	0.472194	0.478511
11.06	0.540857	0.53447	0.552674	0.508387	0.517689	0.49885	0.47335	0.478623
11.08	0.540669	0.534688	0.553224	0.5066	0.516638	0.4989	0.474222	0.47913
11.1	0.540447	0.535042	0.553705	0.504646	0.514794	0.499048	0.475126	0.479652
11.12	0.540082	0.535508	0.554018	0.503122	0.513033	0.499222	0.475886	0.480194
11.14	0.540049	0.535968	0.554348	0.501497	0.511206	0.499504	0.476475	0.480607
11.16	0.539752	0.536442	0.554662	0.4999	0.508943	0.499808	0.477177	0.481125
11.18	0.539686	0.536803	0.554965	0.498441	0.50652	0.500173	0.477915	0.481513
11.2	0.539397	0.537073	0.555336	0.497376	0.504078	0.500366	0.478588	0.481844
11.22	0.539116	0.537174	0.55556	0.496588	0.501338	0.500629	0.479275	0.482151
11.24	0.538565	0.537191	0.555795	0.49609	0.498448	0.500787	0.480017	0.482217
11.26	0.538042	0.537137	0.556116	0.495606	0.49563	0.500747	0.480819	0.482264
11.28	0.537435	0.536922	0.556068	0.495164	0.492784	0.500542	0.481432	0.482271
11.3	0.536791	0.536558	0.55586	0.494849	0.489788	0.500458	0.482167	0.4823
11.32	0.536043	0.536179	0.555284	0.494863	0.486899	0.500248	0.482445	0.482101
11.34	0.53547	0.535782	0.554559	0.494905	0.48419	0.500134	0.4827	0.482196
11.36	0.534734	0.535438	0.553662	0.495181	0.481722	0.500042	0.482675	0.482237
11.38	0.534315	0.535128	0.552721	0.495749	0.479608	0.500184	0.482618	0.481985
11.4	0.533944	0.535203	0.551554	0.496439	0.478174	0.500167	0.482681	0.481968
11.42	0.533742	0.535278	0.550448	0.497057	0.477502	0.500328	0.483054	0.482072
11.44	0.533457	0.53541	0.549034	0.497809	0.478291	0.500499	0.483262	0.482059
11.46	0.533412	0.535503	0.547626	0.498062	0.480437	0.500538	0.483483	0.482042
11.48	0.53325	0.535882	0.545675	0.497998	0.484588	0.500458	0.483823	0.482036
11.5	0.533016	0.536219	0.543874	0.497963	0.490563	0.500436	0.484155	0.481865
11.52	0.532799	0.536554	0.541895	0.497613	0.497542	0.500171	0.484536	0.481849
11.54	0.532512	0.536577	0.540036	0.497183	0.505323	0.499963	0.485092	0.481513
11.56	0.532216	0.536559	0.537721	0.496801	0.513472	0.499782	0.485471	0.481393
11.58	0.531895	0.536522	0.53546	0.496502	0.522077	0.499573	0.485737	0.481192
11.6	0.531608	0.536475	0.532599	0.496265	0.530336	0.49941	0.485894	0.481073
11.62	0.531423	0.536408	0.530181	0.495936	0.53793	0.499289	0.486156	0.480845
11.64	0.531337	0.53634	0.527346	0.495359	0.544818	0.499136	0.486199	0.480869
11.66	0.53134	0.535693	0.524932	0.494896	0.551133	0.499163	0.486101	0.480914
11.68	0.531296	0.535204	0.522204	0.494326	0.556955	0.499084	0.485997	0.481218
11.7	0.531519	0.53455	0.519939	0.493809	0.562538	0.499106	0.485927	0.48163
11.72	0.531752	0.533904	0.517448	0.493362	0.567625	0.49914	0.485845	0.482009
11.74	0.532045	0.532621	0.515515	0.492797	0.572223	0.499358	0.48594	0.482205
11.76	0.53229	0.531275	0.513636	0.492406	0.576092	0.499488	0.486117	0.482653
11.78	0.53248	0.529467	0.511918	0.491995	0.579618	0.499693	0.486671	0.483043
11.8	0.532707	0.527673	0.509816	0.491617	0.583132	0.499821	0.486921	0.483413
11.82	0.532837	0.525425	0.508172	0.491204	0.586772	0.499817	0.487454	0.483567
11.84	0.532851	0.523484	0.506481	0.490837	0.590448	0.499838	0.487986	0.483443
11.86	0.532783	0.521241	0.505391	0.490596	0.594009	0.500113	0.488511	0.483267
11.88	0.53255	0.518834	0.504502	0.490533	0.597405	0.500443	0.489311	0.483386
11.9	0.532519	0.516122	0.503954	0.490664	0.60069	0.500691	0.490008	0.483286
11.92	0.53249	0.51366	0.503073	0.490952	0.604136	0.500987	0.490434	0.483151
11.94	0.532594	0.51095	0.502558	0.491233	0.607476	0.501343	0.491145	0.482952
11.96	0.532659	0.50873	0.501635	0.49152	0.610704	0.501693	0.491951	0.4828
11.98	0.532803	0.506274	0.500945	0.491801	0.613432	0.501877	0.492951	0.482908
12	0.532804	0.504422	0.500012	0.492006	0.615889	0.502179	0.493854	0.482786
12.02	0.532875	0.50239	0.499217	0.492332	0.617898	0.502519	0.494952	0.482845
12.04	0.532948	0.501171	0.498157	0.492627	0.619694	0.502775	0.496002	0.48291
12.06	0.533264	0.499897	0.49748	0.492798	0.621288	0.503158	0.497113	0.482848
12.08	0.533345	0.499167	0.496594	0.492977	0.622882	0.503475	0.498481	0.482868
12.1	0.53358	0.498419	0.496162	0.493087	0.625	0.503567	0.499707	0.482857
12.12	0.533669	0.498029	0.495498	0.493079	0.625	0.503757	0.500714	0.482997
12.14	0.533915	0.497288	0.495228	0.493081	0.625	0.503982	0.501731	0.483287
12.16	0.534078	0.497034	0.494881	0.493047	0.625	0.504254	0.502606	0.483467
12.18	0.534281	0.496637	0.494805	0.493107	0.625	0.504609	0.503193	0.483622
12.2	0.534378	0.495945	0.494326	0.493027	0.625	0.504955	0.503729	0.483856
12.22	0.534591	0.495143	0.493799	0.492967	0.625	0.505423	0.50402	0.484006
12.24	0.534732	0.494444	0.493304	0.492983	0.625	0.506012	0.504169	0.48421
12.26	0.534768	0.493591	0.492826	0.492992	0.625	0.506459	0.504193	0.484433
12.28	0.534886	0.492858	0.492261	0.492995	0.625	0.506825	0.504023	0.484585
12.3	0.53488	0.492182	0.491818	0.493071	0.625	0.506857	0.503602	0.484804
12.32	0.534954	0.491447	0.491555	0.493197	0.625	0.506779	0.502944	0.484973
12.34	0.534912	0.490442	0.49148	0.493322	0.625	0.506528	0.501823	0.484998
12.36	0.534594	0.489604	0.491436	0.49349	0.625	0.506225	0.500436	0.48496
12.38	0.534443	0.488971	0.491446	0.493466	0.625	0.505758	0.498872	0.484923
12.4	0.534266	0.488919	0.491401	0.493242	0.625	0.505121	0.497295	0.484775
12.42	0.5341	0.489161	0.491526	0.493101	0.625	0.503811	0.496092	0.484699
12.44	0.533907	0.489856	0.491453	0.493089	0.625	0.502126	0.49436	0.484792
12.46	0.533927	0.490665	0.491356	0.492905	0.625	0.500479	0.491985	0.484601
12.48	0.533829	0.491531	0.491317	0.4928	0.625	0.498791	0.489047	0.484191
12.5	0.533892	0.492463	0.491148	0.492764	0.625	0.496805	0.485531	0.48368
12.52	0.533836	0.493265	0.490962	0.492837	0.625	0.494292	0.481729	0.483207
12.54	0.533924	0.493763	0.490775	0.493077	0.625	0.491608	0.477976	0.482357
12.56	0.533911	0.493991	0.49057	0.493319	0.625	0.488776	0.474426	0.481455
12.58	0.53391	0.494216	0.490403	0.493674	0.625	0.485782	0.471645	0.480453
12.6	0.533908	0.494407	0.490469	0.493866	0.625	0.482698	0.469906	0.479243
12.62	0.533781	0.494587	0.490368	0.494115	0.625	0.479631	0.468982	0.478331
12.64	0.53379	0.494693	0.490321	0.494385	0.625	0.476861	0.469047	0.477972
12.66	0.533818	0.494732	0.490362	0.494786	0.625	0.47448	0.470484	0.477331
12.68	0.533807	0.49483	0.490434	0.49512	0.625	0.472416	0.473549	0.476249
12.7	0.533933	0.494817	0.490466	0.495596	0.625	0.470986	0.478163	0.475041
12.72	0.533976	0.494771	0.490489	0.496279	0.625	0.470271	0.484568	0.473614
12.74	0.533928	0.494672	0.490475	0.496523	0.625	0.47057	0.492516	0.471722
12.76	0.533875	0.494287	0.490184	0.49713	0.625	0.471781	0.501663	0.469604
12.78	0.533856	0.493934	0.490007	0.497975	0.625	0.474006	0.511118	0.467956
12.8	0.533914	0.493744	0.489726	0.498678	0.625	0.477369	0.520668	0.466685
12.82	0.533976	0.493629	0.489508	0.499255	0.625	0.481727	0.530226	0.465886
12.84	0.534145	0.493496	0.489413	0.499702	0.625	0.486504	0.539311	0.465805
12.86	0.534421	0.493423	0.489394	0.500185	0.625	0.49211	0.547913	0.466657
12.88	0.534586	0.493411	0.489229	0.500402	0.625	0.498611	0.555747	0.46841
12.9	0.534526	0.493498	0.489247	0.50067	0.625	0.50618	0.562883	0.471768
12.92	0.534242	0.493513	0.48912	0.500979	0.625	0.51406	0.569396	0.476301
12.94	0.534217	0.493591	0.489144	0.50103	0.625	0.521752	0.575515	0.481802
12.96	0.534304	0.493406	0.489024	0.500951	0.625	0.529525	0.580945	0.488118
12.98	0.534249	0.493197	0.48893	0.50091	0.625	0.537696	0.585801	0.495229
13	0.533755	0.493051	0.488775	0.500661	0.625	0.546107	0.590027	0.50296
13.02	0.533553	0.492951	0.488664	0.500316	0.625	0.554419	0.593998	0.511369
13.04	0.532968	0.49298	0.488302	0.500241	0.625	0.562389	0.597982	0.520448
13.06	0.531991	0.492928	0.488214	0.500226	0.625	0.570001	0.601951	0.529941
13.08	0.530671	0.492908	0.488148	0.499695	0.625	0.577299	0.605739	0.539568
13.1	0.528933	0.492921	0.487993	0.499081	0.625	0.584176	0.60937	0.548485
13.12	0.526818	0.49306	0.488133	0.498195	0.625	0.590432	0.612871	0.556741
13.14	0.524391	0.492986	0.488032	0.496845	0.625	0.595911	0.615979	0.564522
13.16	0.521461	0.492779	0.487936	0.495375	0.625	0.600715	0.618731	0.572407
13.18	0.518213	0.49272	0.48787	0.49375	0.625	0.60523	0.621161	0.579504
13.2	0.514672	0.492747	0.487621	0.491874	0.625	0.609435	0.623227	0.585619
13.22	0.510681	0.492869	0.487777	0.489989	0.625	0.613472	0.625	0.590929
13.24	0.506468	0.492883	0.487614	0.487947	0.625	0.617357	0.625	0.595935
13.26	0.502474	0.493056	0.487565	0.48537	0.625	0.620881	0.625	0.600543
13.28	0.498465	0.493168	0.487524	0.482566	0.625	0.625	0.625	0.605068
13.3	0.495037	0.493103	0.487535	0.479265	0.625	0.625	0.625	0.609452
13.32	0.492687	0.492861	0.487426	0.475688	0.625	0.625	0.625	0.613524
13.34	0.491304	0.49277	0.487441	0.471908	0.625	0.625	0.625	0.617176
13.36	0.491536	0.492623	0.487433	0.468286	0.625	0.625	0.625	0.62023
13.38	0.493072	0.492414	0.487496	0.464716	0.625	0.625	0.625	0.622767
13.4	0.496542	0.492386	0.487699	0.462052	0.625	0.625	0.625	0.625
13.42	0.501551	0.492356	0.488058	0.461082	0.625	0.625	0.625	0.625
13.44	0.507825	0.49219	0.488476	0.461954	0.625	0.625	0.625	0.625
13.46	0.515078	0.492159	0.488754	0.463921	0.625	0.625	0.625	0.625
13.48	0.523162	0.491983	0.489069	0.467478	0.625	0.625	0.625	0.625
13.5	0.531779	0.491945	0.489578	0.472252	0.625	0.625	0.625	0.625
13.52	0.540872	0.491861	0.489759	0.478549	0.625	0.625	0.625	0.625
13.54	0.549674	0.491812	0.49001	0.485846	0.625	0.625	0.625	0.625
13.56	0.557255	0.491847	0.490083	0.494232	0.625	0.625	0.625	0.625
13.58	0.563747	0.491826	0.489976	0.50326	0.625	0.625	0.625	0.625
13.6	0.56944	0.49181	0.490425	0.512475	0.625	0.625	0.625	0.625
13.62	0.575234	0.491574	0.490646	0.521462	0.625	0.625	0.625	0.625
13.64	0.581021	0.491392	0.490979	0.529947	0.625	0.625	0.625	0.625
13.66	0.586952	0.491414	0.491157	0.537854	0.625	0.625	0.625	0.625
13.68	0.592848	0.491386	0.491204	0.545314	0.625	0.625	0.625	0.625
13.7	0.598559	0.491466	0.491164	0.552434	0.625	0.625	0.625	0.625
13.72	0.603581	0.491667	0.491342	0.558924	0.625	0.625	0.625	0.625
13.74	0.607809	0.491868	0.491365	0.564749	0.625	0.625	0.625	0.625
13.76	0.611482	0.492151	0.491459	0.570376	0.625	0.625	0.625	0.625
13.78	0.614971	0.492669	0.49145	0.575832	0.625	0.625	0.625	0.625
13.8	0.61816	0.493295	0.491553	0.581473	0.625	0.625	0.625	0.625
13.82	0.620891	0.493844	0.49162	0.5871	0.625	0.625	0.625	0.625
13.84	0.623021	0.494686	0.491599	0.59264	0.625	0.625	0.625	0.625
13.86	0.625	0.49541	0.491675	0.597667	0.625	0.625	0.625	0.625
13.88	0.625	0.496044	0.49146	0.602108	0.625	0.625	0.625	0.625
13.9	0.625	0.496635	0.491176	0.606124	0.625	0.625	0.625	0.625
13.92	0.625	0.497101	0.490964	0.609774	0.625	0.625	0.625	0.625
13.94	0.625	0.497226	0.490886	0.612999	0.625	0.625	0.625	0.625
13.96	0.625	0.497859	0.490547	0.615976	0.625	0.625	0.625	0.625
13.98	0.625	0.498608	0.490084	0.618715	0.625	0.625	0.625	0.625
14	0.625	0.499241	0.489418	0.621313	0.625	0.625	0.625	0.625
14.02	0.625	0.49971	0.488666	0.625	0.625	0.625	0.625	0.625
14.04	0.625	0.500177	0.487711	0.625	0.625	0.625	0.625	0.625
14.06	0.625	0.500555	0.486651	0.625	0.625	0.625	0.625	0.625
14.08	0.625	0.500874	0.485543	0.625	0.625	0.625	0.625	0.625
14.1	0.625	0.501228	0.484466	0.625	0.625	0.625	0.625	0.625
14.12	0.625	0.501268	0.483319	0.625	0.625	0.625	0.625	0.625
14.14	0.625	0.501217	0.48245	0.625	0.625	0.625	0.625	0.625
14.16	0.625	0.50097	0.481516	0.625	0.625	0.625	0.625	0.625
14.18	0.625	0.500866	0.480892	0.625	0.625	0.625	0.625	0.625
14.2	0.625	0.500937	0.480228	0.625	0.625	0.625	0.625	0.625
14.22	0.625	0.500728	0.479868	0.625	0.625	0.625	0.625	0.625
14.24	0.625	0.500482	0.479911	0.625	0.625	0.625	0.625	0.625
14.26	0.625	0.50017	0.480859	0.625	0.625	0.625	0.625	0.625
14.28	0.625	0.499756	0.482676	0.625	0.625	0.625	0.625	0.625
14.3	0.625	0.499135	0.485946	0.625	0.625	0.625	0.625	0.625
14.32	0.625	0.498357	0.49098	0.625	0.625	0.625	0.625	0.625
14.34	0.625	0.496652	0.497397	0.625	0.625	0.625	0.625	0.625
14.36	0.625	0.494689	0.504989	0.625	0.625	0.625	0.625	0.625
14.38	0.625	0.492367	0.513372	0.625	0.625	0.625	0.625	0.625
14.4	0.625	0.489392	0.522151	0.625	0.625	0.625	0.625	0.625
14.42	0.625	0.485841	0.530822	0.625	0.625	0.625	0.625	0.625
14.44	0.625	0.482647	0.538915	0.625	0.625	0.625	0.625	0.625
14.46	0.625	0.479866	0.546429	0.625	0.625	0.625	0.625	0.625
14.48	0.625	0.47806	0.552862	0.625	0.625	0.625	0.625	0.625
14.5	0.625	0.477334	0.558575	0.625	0.625	0.625	0.625	0.625
14.52	0.625	0.477941	0.563988	0.625	0.625	0.625	0.625	0.625
14.54	0.625	0.479733	0.569545	0.625	0.625	0.625	0.625	0.625
14.56	0.625	0.482993	0.574977	0.625	0.625	0.625	0.625	0.625
14.58	0.625	0.487632	0.580347	0.625	0.625	0.625	0.625	0.625
14.6	0.625	0.494003	0.585442	0.625	0.625	0.625	0.625	0.625
14.62	0.625	0.501892	0.590142	0.625	0.625	0.625	0.625	0.625
14.64	0.625	0.511174	0.59449	0.625	0.625	0.625	0.625	0.625
14.66	0.625	0.521363	0.598699	0.625	0.625	0.625	0.625	0.625
14.68	0.625	0.531849	0.60292	0.625	0.625	0.625	0.625	0.625
14.7	0.625	0.541749	0.607128	0.625	0.625	0.625	0.625	0.625
14.72	0.625	0.551036	0.611006	0.625	0.625	0.625	0.625	0.625
14.74	0.625	0.559357	0.614423	0.625	0.625	0.625	0.625	0.625
14.76	0.625	0.566401	0.617518	0.625	0.625	0.625	0.625	0.625
14.78	0.625	0.571924	0.620372	0.625	0.625	0.625	0.625	0.625
14.8	0.625	0.576596	0.622715	0.625	0.625	0.625	0.625	0.625
14.82	0.625	0.580972	0.625	0.625	0.625	0.625	0.625	0.625
14.84	0.625	0.585449	0.625	0.625	0.625	0.625	0.625	0.625
14.86	0.625	0.590135	0.625	0.625	0.625	0.625	0.625	0.625
14.88	0.625	0.595236	0.625	0.625	0.625	0.625	0.625	0.625
14.9	0.625	0.600378	0.625	0.625	0.625	0.625	0.625	0.625
14.92	0.625	0.605146	0.625	0.625	0.625	0.625	0.625	0.625
14.94	0.625	0.609589	0.625	0.625	0.625	0.625	0.625	0.625
14.96	0.625	0.613485	0.625	0.625	0.625	0.625	0.625	0.625
14.98	0.625	0.616697	0.625	0.625	0.625	0.625	0.625	0.625
15	0.625	0.619486	0.625	0.625	0.625	0.625	0.625	0.625
15.02	0.625	0.62193	0.625	0.625	0.625	0.625	0.625	0.625
15.04	0.625	0.625	0.625	0.625	0.625	0.625	0.625	0.625
15.06	0.625	0.625	0.625	0.625	0.625	0.625	0.625	0.625
15.08	0.625	0.625	0.625	0.625	0.625	0.625	0.625	0.625
15.1	0.625	0.625	0.625	0.625	0.625	0.625	0.625	0.625
15.12	0.625	0.625	0.625	0.625	0.625	0.625	0.625	0.625
15.14	0.625	0.625	0.625	0.625	0.625	0.625	0.625	0.625
15.16	0.625	0.625	0.625	0.625	0.625	0.625	0.625	0.625
15.18	0.625	0.625	0.625	0.625	0.625	0.625	0.625	0.625
15.2	0.625	0.625	0.625	0.625	0.625	0.625	0.625	0.625
15.22	0.625	0.625	0.625	0.625	0.625	0.625	0.625	0.625
15.24	0.625	0.625	0.625	0.625	0.625	0.625	0.625	0.625
15.26	0.625	0.625	0.625	0.625	0.625	0.625	0.625	0.625
15.28	0.625	0.625	0.625	0.625	0.625	0.625	0.625	0.625
15.3	0.625	0.625	0.625	0.625	0.625	0.625	0.625	0.625
15.32	0.625	0.625	0.625	0.625	0.625	0.625	0.625	0.625
15.34	0.625	0.625	0.625	0.625	0.625	0.625	0.625	0.625
15.36	0.625	0.625	0.625	0.625	0.625	0.625	0.625	0.625
15.38	0.625	0.625	0.625	0.625	0.625	0.625	0.625	0.625
15.4	0.625	0.625	0.625	0.625	0.625	0.625	0.625	0.625
15.42	0.625	0.625	0.625	0.625	0.625	0.625	0.625	0.625
15.44	0.625	0.625	0.625	0.625	0.625	0.625	0.625	0.625
15.46	0.625	0.625	0.625	0.625	0.625	0.625	0.625	0.625
15.48	0.625	0.625	0.625	0.625	0.625	0.625	0.625	0.625
15.5	0.625	0.625	0.625	0.625	0.625	0.625	0.625	0.625
15.52	0.625	0.625	0.625	0.625	0.625	0.625	0.625	0.625
15.54	0.625	0.625	0.625	0.625	0.625	0.625	0.625	0.625
15.56	0.625	0.625	0.625	0.625	0.625	0.625	0.625	0.625
15.58	0.625	0.625	0.625	0.625	0.625	0.625	0.625	0.625
15.6	0.625	0.625	0.625	0.625	0.625	0.625	0.625	0.625
15.62	0.625	0.625	0.625	0.625	0.625	0.625	0.625	0.625
15.64	0.625	0.625	0.625	0.625	0.625	0.625	0.625	0.625
15.66	0.625	0.625	0.625	0.625	0.625	0.625	0.625	0.625
15.68	0.625	0.625	0.625	0.625	0.625	0.625	0.625	0.625
15.7	0.625	0.625	0.625	0.625	0.625	0.625	0.625	0.625
15.72	0.625	0.625	0.625	0.625	0.625	0.625	0.625	0.625
15.74	0.625	0.625	0.625	0.625	0.625	0.625	0.625	0.625
15.76	0.625	0.625	0.625	0.625	0.625	0.625	0.625	0.625
15.78	0.625	0.625	0.625	0.625	0.625	0.625	0.625	0.625
15.8	0.625	0.625	0.625	0.625	0.625	0.625	0.625	0.625
15.82	0.625	0.625	0.625	0.625	0.625	0.625	0.625	0.625
15.84	0.625	0.625	0.625	0.625	0.625	0.625	0.625	0.625
15.86	0.625	0.625	0.625	0.625	0.625	0.625	0.625	0.625
15.88	0.625	0.625	0.625	0.625	0.625	0.625	0.625	0.625
15.9	0.625	0.625	0.625	0.625	0.625	0.625	0.625	0.625
15.92	0.625	0.625	0.625	0.625	0.625	0.625	0.625	0.625
15.94	0.625	0.625	0.625	0.625	0.625	0.625	0.625	0.625
15.96	0.625	0.625	0.625	0.625	0.625	0.625	0.625	0.625
15.98	0.625	0.625	0.625	0.625	0.625	0.625	0.625	0.625
16	0.625	0.625	0.625	0.625	0.625	0.625	0.625	0.625
16.02	0.625	0.625	0.625	0.625	0.625	0.625	0.625	0.625
16.04	0.625	0.625	0.625	0.625	0.625	0.625	0.625	0.625
16.06	0.625	0.625	0.625	0.625	0.625	0.625	0.625	0.625
16.08	0.625	0.625	0.625	0.625	0.625	0.625	0.625	0.625
16.1	0.625	0.625	0.625	0.625	0.625	0.625	0.625	0.625
16.12	0.625	0.625	0.625	0.625	0.625	0.625	0.625	0.625
16.14	0.625	0.625	0.625	0.625	0.625	0.625	0.625	0.625
16.16	0.625	0.625	0.625	0.625	0.625	0.625	0.625	0.625
16.18	0.625	0.625	0.625	0.625	0.625	0.625	0.625	0.625
16.2	0.625	0.625	0.625	0.625	0.625	0.625	0.625	0.625
16.22	0.625	0.625	0.625	0.625	0.625	0.625	0.625	0.625
16.24	0.625	0.625	0.625	0.625	0.625	0.625	0.625	0.625
16.26	0.625	0.625	0.625	0.625	0.625	0.625	0.625	0.625
16.28	0.625	0.625	0.625	0.625	0.625	0.625	0.625	0.625
16.3	0.625	0.625	0.625	0.625	0.625	0.625	0.625	0.625
16.32	0.625	0.625	0.625	0.625	0.625	0.625	0.625	0.625
16.34	0.625	0.625	0.625	0.625	0.625	0.625	0.625	0.625
16.36	0.625	0.625	0.625	0.625	0.625	0.625	0.625	0.625
16.38	0.625	0.625	0.625	0.625	0.625	0.625	0.625	0.625
16.4	0.625	0.625	0.625	0.625	0.625	0.625	0.625	0.625
16.42	0.625	0.625	0.625	0.625	0.625	0.625	0.625	0.625
16.44	0.625	0.625	0.625	0.625	0.625	0.625	0.625	0.625
16.46	0.625	0.625	0.625	0.625	0.625	0.625	0.625	0.625
16.48	0.625	0.625	0.625	0.625	0.625	0.625	0.625	0.625
16.5	0.625	0.625	0.625	0.625	0.625	0.625	0.625	0.625
16.52	0.625	0.625	0.625	0.625	0.625	0.625	0.625	0.625
16.54	0.625	0.625	0.625	0.625	0.625	0.625	0.625	0.625
16.56	0.625	0.625	0.625	0.625	0.625	0.625	0.625	0.625
16.58	0.625	0.625	0.625	0.625	0.625	0.625	0.625	0.625
16.6	0.625	0.625	0.625	0.625	0.625	0.625	0.625	0.625
16.62	0.625	0.625	0.625	0.625	0.625	0.625	0.625	0.625
16.64	0.625	0.625	0.625	0.625	0.625	0.625	0.625	0.625
16.66	0.625	0.625	0.625	0.625	0.625	0.625	0.625	0.625
16.68	0.625	0.625	0.625	0.625	0.625	0.625	0.625	0.625
16.7	0.625	0.625	0.625	0.625	0.625	0.625	0.625	0.625
16.72	0.625	0.625	0.625	0.625	0.625	0.625	0.625	0.625
16.74	0.625	0.625	0.625	0.625	0.625	0.625	0.625	0.625
16.76	0.625	0.625	0.625	0.625	0.625	0.625	0.625	0.625
16.78	0.625	0.625	0.625	0.625	0.625	0.625	0.625	0.625
16.8	0.625	0.625	0.625	0.625	0.625	0.625	0.625	0.625
16.82	0.625	0.625	0.625	0.625	0.625	0.625	0.625	0.625
16.84	0.625	0.625	0.625	0.625	0.625	0.625	0.625	0.625
16.86	0.625	0.625	0.625	0.625	0.625	0.625	0.625	0.625
16.88	0.625	0.625	0.625	0.625	0.625	0.625	0.625	0.625
16.9	0.625	0.625	0.625	0.625	0.625	0.625	0.625	0.625
16.92	0.625	0.625	0.625	0.625	0.625	0.625	0.625	0.625
16.94	0.625	0.625	0.625	0.625	0.625	0.625	0.625	0.625
16.96	0.625	0.625	0.625	0.625	0.625	0.625	0.625	0.625
16.98	0.625	0.625	0.625	0.625	0.625	0.625	0.625	0.625
17	0.625	0.625	0.625	0.625	0.625	0.625	0.625	0.625
17.02	0.625	0.625	0.625	0.625	0.625	0.625	0.625	0.625
17.04	0.625	0.625	0.625	0.625	0.625	0.625	0.625	0.625
17.06	0.625	0.625	0.625	0.625	0.625	0.625	0.625	0.625
17.08	0.625	0.625	0.625	0.625	0.625	0.625	0.625	0.625
17.1	0.625	0.625	0.625	0.625	0.625	0.625	0.625	0.625
17.12	0.625	0.625	0.625	0.625	0.625	0.625	0.625	0.625
17.14	0.625	0.625	0.625	0.625	0.625	0.625	0.625	0.625
17.16	0.625	0.625	0.625	0.625	0.625	0.625	0.625	0.625
17.18	0.625	0.625	0.625	0.625	0.625	0.625	0.625	0.625
17.2	0.625	0.625	0.625	0.625	0.625	0.625	0.625	0.625
17.22	0.625	0.625	0.625	0.625	0.625	0.625	0.625	0.625
17.24	0.625	0.625	0.625	0.625	0.625	0.625	0.625	0.625
17.26	0.625	0.625	0.625	0.625	0.625	0.625	0.625	0.625
17.28	0.625	0.625	0.625	0.625	0.625	0.625	0.625	0.625
17.3	0.625	0.625	0.625	0.625	0.625	0.625	0.625	0.625
17.32	0.625	0.625	0.625	0.625	0.625	0.625	0.625	0.625
17.34	0.625	0.625	0.625	0.625	0.625	0.625	0.625	0.625
17.36	0.625	0.625	0.625	0.625	0.625	0.625	0.625	0.625
17.38	0.625	0.625	0.625	0.625	0.625	0.625	0.625	0.625
17.4	0.625	0.625	0.625	0.625	0.625	0.625	0.625	0.625
17.42	0.625	0.625	0.625	0.625	0.625	0.625	0.625	0.625
17.44	0.625	0.625	0.625	0.625	0.625	0.625	0.625	0.625
17.46	0.625	0.625	0.625	0.625	0.625	0.625	0.625	0.625
17.48	0.625	0.625	0.625	0.625	0.625	0.625	0.625	0.625
17.5	0.625	0.625	0.625	0.625	0.625	0.625	0.625	0.625
17.52	0.625	0.625	0.625	0.625	0.625	0.625	0.625	0.625
17.54	0.625	0.625	0.625	0.625	0.625	0.625	0.625	0.625
17.56	0.625	0.625	0.625	0.625	0.625	0.625	0.625	0.625
17.58	0.625	0.625	0.625	0.625	0.625	0.625	0.625	0.625
17.6	0.625	0.625	0.625	0.625	0.625	0.625	0.625	0.625
17.62	0.625	0.625	0.625	0.625	0.625	0.625	0.625	0.625
17.64	0.625	0.625	0.625	0.625	0.625	0.625	0.625	0.625
17.66	0.625	0.625	0.625	0.625	0.625	0.625	0.625	0.625
17.68	0.625	0.625	0.625	0.625	0.625	0.625	0.625	0.625
17.7	0.625	0.625	0.625	0.625	0.625	0.625	0.625	0.625
17.72	0.625	0.625	0.625	0.625	0.625	0.625	0.625	0.625
17.74	0.625	0.625	0.625	0.625	0.625	0.625	0.625	0.625
17.76	0.625	0.625	0.625	0.625	0.625	0.625	0.625	0.625
17.78	0.625	0.625	0.625	0.625	0.625	0.625	0.625	0.625
17.8	0.625	0.625	0.625	0.625	0.625	0.625	0.625	0.625
17.82	0.625	0.625	0.625	0.625	0.625	0.625	0.625	0.625
17.84	0.625	0.625	0.625	0.625	0.625	0.625	0.625	0.625
17.86	0.625	0.625	0.625	0.625	0.625	0.625	0.625	0.625
17.88	0.625	0.625	0.625	0.625	0.625	0.625	0.625	0.625
17.9	0.625	0.625	0.625	0.625	0.625	0.625	0.625	0.625
17.92	0.625	0.625	0.625	0.625	0.625	0.625	0.625	0.625
17.94	0.625	0.625	0.625	0.625	0.625	0.625	0.625	0.625
17.96	0.625	0.625	0.625	0.625	0.625	0.625	0.625	0.625
17.98	0.625	0.625	0.625	0.625	0.625	0.625	0.625	0.625
18	0.625	0.625	0.625	0.625	0.625	0.625	0.625	0.625
18.02	0.625	0.625	0.625	0.625	0.625	0.625	0.625	0.625
18.04	0.625	0.625	0.625	0.625	0.625	0.625	0.625	0.625
18.06	0.625	0.625	0.625	0.625	0.625	0.625	0.625	0.625
18.08	0.625	0.625	0.625	0.625	0.625	0.625	0.625	0.625
18.1	0.625	0.625	0.625	0.625	0.625	0.625	0.625	0.625
18.12	0.625	0.625	0.625	0.625	0.625	0.625	0.625	0.625
18.14	0.625	0.625	0.625	0.625	0.625	0.625	0.625	0.625
18.16	0.625	0.625	0.625	0.625	0.625	0.625	0.625	0.625
18.18	0.625	0.625	0.625	0.625	0.625	0.625	0.625	0.625
18.2	0.625	0.625	0.625	0.625	0.625	0.625	0.625	0.625
18.22	0.625	0.625	0.625	0.625	0.625	0.625	0.625	0.625
18.24	0.625	0.625	0.625	0.625	0.625	0.625	0.625	0.625
18.26	0.625	0.625	0.625	0.625	0.625	0.625	0.625	0.625
18.28	0.625	0.625	0.625	0.625	0.625	0.625	0.625	0.625
18.3	0.625	0.625	0.625	0.625	0.625	0.625	0.625	0.625
18.32	0.625	0.625	0.625	0.625	0.625	0.625	0.625	0.625
18.34	0.625	0.625	0.625	0.625	0.625	0.625	0.625	0.625
18.36	0.625	0.625	0.625	0.625	0.625	0.625	0.625	0.625
18.38	0.625	0.625	0.625	0.625	0.625	0.625	0.625	0.625
18.4	0.625	0.625	0.625	0.625	0.625	0.625	0.625	0.625
18.42	0.625	0.625	0.625	0.625	0.625	0.625	0.625	0.625
18.44	0.625	0.625	0.625	0.625	0.625	0.625	0.625	0.625
18.46	0.625	0.625	0.625	0.625	0.625	0.625	0.625	0.625
18.48	0.625	0.625	0.625	0.625	0.625	0.625	0.625	0.625
18.5	0.625	0.625	0.625	0.625	0.625	0.625	0.625	0.625
18.52	0.625	0.625	0.625	0.625	0.625	0.625	0.625	0.625
18.54	0.625	0.625	0.625	0.625	0.625	0.625	0.625	0.625
18.56	0.625	0.625	0.625	0.625	0.625	0.625	0.625	0.625
18.58	0.625	0.625	0.625	0.625	0.625	0.625	0.625	0.625
18.6	0.625	0.625	0.625	0.625	0.625	0.625	0.625	0.625
18.62	0.625	0.625	0.625	0.625	0.625	0.625	0.625	0.625
18.64	0.625	0.625	0.625	0.625	0.625	0.625	0.625	0.625
18.66	0.625	0.625	0.625	0.625	0.625	0.625	0.625	0.625
18.68	0.625	0.625	0.625	0.625	0.625	0.625	0.625	0.625
18.7	0.625	0.625	0.625	0.625	0.625	0.625	0.625	0.625
18.72	0.625	0.625	0.625	0.625	0.625	0.625	0.625	0.625
18.74	0.625	0.625	0.625	0.625	0.625	0.625	0.625	0.625
18.76	0.625	0.625	0.625	0.625	0.625	0.625	0.625	0.625
18.78	0.625	0.625	0.625	0.625	0.625	0.625	0.625	0.625
18.8	0.625	0.625	0.625	0.625	0.625	0.625	0.625	0.625
18.82	0.625	0.625	0.625	0.625	0.625	0.625	0.625	0.625
18.84	0.625	0.625	0.625	0.625	0.625	0.625	0.625	0.625
18.86	0.625	0.625	0.625	0.625	0.625	0.625	0.625	0.625
18.88	0.625	0.625	0.625	0.625	0.625	0.625	0.625	0.625
18.9	0.625	0.625	0.625	0.625	0.625	0.625	0.625	0.625
18.92	0.625	0.625	0.625	0.625	0.625	0.625	0.625	0.625
18.94	0.625	0.625	0.625	0.625	0.625	0.625	0.625	0.625
18.96	0.625	0.625	0.625	0.625	0.625	0.625	0.625	0.625
18.98	0.625	0.625	0.625	0.625	0.625	0.625	0.625	0.625
19	0.625	0.625	0.625	0.625	0.625	0.625	0.625	0.625
19.02	0.625	0.625	0.625	0.625	0.625	0.625	0.625	0.625
19.04	0.625	0.625	0.625	0.625	0.625	0.625	0.625	0.625
19.06	0.625	0.625	0.625	0.625	0.625	0.625	0.625	0.625
19.08	0.625	0.625	0.625	0.625	0.625	0.625	0.625	0.625
19.1	0.625	0.625	0.625	0.625	0.625	0.625	0.625	0.625
19.12	0.625	0.625	0.625	0.625	0.625	0.625	0.625	0.625
19.14	0.625	0.625	0.625	0.625	0.625	0.625	0.625	0.625
19.16	0.625	0.625	0.625	0.625	0.625	0.625	0.625	0.625
19.18	0.625	0.625	0.625	0.625	0.625	0.625	0.625	0.625
19.2	0.625	0.625	0.625	0.625	0.625	0.625	0.625	0.625
19.22	0.625	0.625	0.625	0.625	0.625	0.625	0.625	0.625
19.24	0.625	0.625	0.625	0.625	0.625	0.625	0.625	0.625
19.26	0.625	0.625	0.625	0.625	0.625	0.625	0.625	0.625
19.28	0.625	0.625	0.625	0.625	0.625	0.625	0.625	0.625
19.3	0.625	0.625	0.625	0.625	0.625	0.625	0.625	0.625
19.32	0.625	0.625	0.625	0.625	0.625	0.625	0.625	0.625
19.34	0.625	0.625	0.625	0.625	0.625	0.625	0.625	0.625
19.36	0.625	0.625	0.625	0.625	0.625	0.625	0.625	0.625
19.38	0.625	0.625	0.625	0.625	0.625	0.625	0.625	0.625
19.4	0.625	0.625	0.625	0.625	0.625	0.625	0.625	0.625
19.42	0.625	0.625	0.625	0.625	0.625	0.625	0.625	0.625
19.44	0.625	0.625	0.625	0.625	0.625	0.625	0.625	0.625
19.46	0.625	0.625	0.625	0.625	0.625	0.625	0.625	0.625
19.48	0.625	0.625	0.625	0.625	0.625	0.625	0.625	0.625
19.5	0.625	0.625	0.625	0.625	0.625	0.625	0.625	0.625
19.52	0.625	0.625	0.625	0.625	0.625	0.625	0.625	0.625
19.54	0.625	0.625	0.625	0.625	0.625	0.625	0.625	0.625
19.56	0.625	0.625	0.625	0.625	0.625	0.625	0.625	0.625
19.58	0.625	0.625	0.625	0.625	0.625	0.625	0.625	0.625
19.6	0.625	0.625	0.625	0.625	0.625	0.625	0.625	0.625
19.62	0.625	0.625	0.625	0.625	0.625	0.625	0.625	0.625
19.64	0.625	0.625	0.625	0.625	0.625	0.625	0.625	0.625
19.66	0.625	0.625	0.625	0.625	0.625	0.625	0.625	0.625
19.68	0.625	0.625	0.625	0.625	0.625	0.625	0.625	0.625
19.7	0.625	0.625	0.625	0.625	0.625	0.625	0.625	0.625
19.72	0.625	0.625	0.625	0.625	0.625	0.625	0.625	0.625
19.74	0.625	0.625	0.625	0.625	0.625	0.625	0.625	0.625
19.76	0.625	0.625	0.625	0.625	0.625	0.625	0.625	0.625
19.78	0.625	0.625	0.625	0.625	0.625	0.625	0.625	0.625
19.8	0.625	0.625	0.625	0.625	0.625	0.625	0.625	0.625
19.82	0.625	0.625	0.625	0.625	0.625	0.625	0.625	0.625
19.84	0.625	0.625	0.625	0.625	0.625	0.625	0.625	0.625
19.86	0.625	0.625	0.625	0.625	0.625	0.625	0.625	0.625
19.88	0.625	0.625	0.625	0.625	0.625	0.625	0.625	0.625
19.9	0.625	0.625	0.625	0.625	0.625	0.625	0.625	0.625
19.92	0.625	0.625	0.625	0.625	0.625	0.625	0.625	0.625
19.94	0.625	0.625	0.625	0.625	0.625	0.625	0.625	0.625
19.96	0.625	0.625	0.625	0.625	0.625	0.625	0.625	0.625
19.98	0.625	0.625	0.625	0.625	0.625	0.625	0.625	0.625
20	0.625	0.625	0.625	0.625	0.625	0.625	0.625	0.625

## Sheet: Subj1_teapot
Time	Trial 1	Trial 2	Trial 3	Trial 4	Trial 5	Trial 6	Trial 7	Trial 8
0.02	0.625	0.625	0.625	0.625	0.625	0.625	0.625	0.625
0.04	0.625	0.625	0.625	0.625	0.625	0.625	0.625	0.625
0.06	0.625	0.625	0.625	0.625	0.625	0.625	0.625	0.625
0.08	0.625	0.625	0.625	0.625	0.625	0.625	0.625	0.625
0.1	0.625	0.625	0.625	0.625	0.625	0.625	0.625	0.625
0.12	0.625	0.625	0.625	0.625	0.625	0.625	0.625	0.625
0.14	0.625	0.625	0.625	0.625	0.625	0.625	0.625	0.625
0.16	0.625	0.625	0.625	0.625	0.625	0.625	0.625	0.625
0.18	0.625	0.625	0.625	0.625	0.625	0.625	0.625	0.625
0.2	0.625	0.625	0.625	0.625	0.625	0.625	0.625	0.625
0.22	0.625	0.625	0.625	0.625	0.625	0.625	0.625	0.625
0.24	0.625	0.625	0.625	0.625	0.625	0.625	0.625	0.625
0.26	0.625	0.625	0.625	0.625	0.625	0.625	0.625	0.625
0.28	0.625	0.625	0.625	0.625	0.625	0.625	0.625	0.625
0.3	0.625	0.625	0.625	0.625	0.625	0.625	0.625	0.625
0.32	0.625	0.625	0.625	0.625	0.625	0.625	0.625	0.625
0.34	0.625	0.625	0.625	0.625	0.625	0.625	0.625	0.625
0.36	0.625	0.625	0.625	0.625	0.625	0.625	0.625	0.625
0.38	0.625	0.625	0.625	0.625	0.625	0.625	0.625	0.625
0.4	0.625	0.625	0.625	0.625	0.625	0.625	0.625	0.625
0.42	0.625	0.625	0.625	0.625	0.625	0.625	0.625	0.625
0.44	0.625	0.625	0.625	0.625	0.625	0.625	0.625	0.625
0.46	0.625	0.625	0.625	0.625	0.625	0.625	0.625	0.625
0.48	0.625	0.625	0.625	0.625	0.625	0.625	0.625	0.625
0.5	0.625	0.625	0.625	0.625	0.625	0.625	0.625	0.625
0.52	0.625	0.625	0.625	0.625	0.625	0.625	0.625	0.625
0.54	0.625	0.625	0.625	0.625	0.625	0.625	0.625	0.625
0.56	0.625	0.625	0.625	0.625	0.625	0.625	0.625	0.625
0.58	0.625	0.625	0.625	0.625	0.625	0.625	0.625	0.625
0.6	0.625	0.625	0.625	0.625	0.625	0.625	0.625	0.625
0.62	0.625	0.625	0.625	0.625	0.625	0.625	0.625	0.625
0.64	0.625	0.625	0.625	0.625	0.625	0.625	0.625	0.625
0.66	0.625	0.625	0.625	0.625	0.625	0.625	0.625	0.625
0.68	0.625	0.625	0.625	0.625	0.625	0.625	0.625	0.625
0.7	0.625	0.625	0.625	0.625	0.625	0.625	0.625	0.625
0.72	0.625	0.625	0.625	0.625	0.625	0.625	0.625	0.625
0.74	0.625	0.625	0.625	0.625	0.625	0.625	0.625	0.625
0.76	0.625	0.625	0.625	0.625	0.625	0.625	0.625	0.625
0.78	0.625	0.625	0.625	0.625	0.625	0.625	0.625	0.625
0.8	0.625	0.625	0.625	0.625	0.625	0.625	0.625	0.625
0.82	0.625	0.625	0.625	0.625	0.625	0.625	0.625	0.625
0.84	0.625	0.625	0.625	0.625	0.625	0.625	0.625	0.625
0.86	0.625	0.625	0.625	0.625	0.625	0.625	0.625	0.625
0.88	0.625	0.625	0.625	0.625	0.625	0.625	0.625	0.625
0.9	0.625	0.625	0.625	0.625	0.625	0.625	0.625	0.625
0.92	0.625	0.625	0.625	0.625	0.625	0.625	0.625	0.625
0.94	0.625	0.625	0.625	0.625	0.625	0.625	0.625	0.625
0.96	0.625	0.625	0.625	0.625	0.625	0.625	0.625	0.625
0.98	0.625	0.625	0.625	0.625	0.625	0.625	0.625	0.625
1	0.625	0.625	0.625	0.625	0.625	0.625	0.625	0.625
1.02	0.625	0.625	0.625	0.625	0.625	0.625	0.625	0.625
1.04	0.625	0.625	0.625	0.625	0.625	0.625	0.625	0.625
1.06	0.625	0.625	0.625	0.625	0.625	0.625	0.625	0.625
1.08	0.625	0.625	0.625	0.625	0.625	0.625	0.625	0.625
1.1	0.625	0.625	0.625	0.625	0.625	0.625	0.625	0.625
1.12	0.625	0.625	0.625	0.625	0.625	0.625	0.625	0.625
1.14	0.625	0.625	0.625	0.625	0.625	0.625	0.625	0.625
1.16	0.625	0.625	0.625	0.625	0.625	0.625	0.625	0.625
1.18	0.625	0.625	0.625	0.625	0.625	0.625	0.625	0.625
1.2	0.625	0.625	0.625	0.625	0.625	0.625	0.625	0.625
1.22	0.625	0.625	0.625	0.625	0.625	0.625	0.625	0.625
1.24	0.625	0.625	0.625	0.625	0.625	0.625	0.625	0.625
1.26	0.625	0.625	0.625	0.625	0.625	0.625	0.625	0.625
1.28	0.625	0.625	0.625	0.625	0.625	0.625	0.625	0.625
1.3	0.625	0.625	0.625	0.625	0.625	0.625	0.625	0.625
1.32	0.625	0.625	0.625	0.625	0.625	0.625	0.625	0.625
1.34	0.625	0.625	0.625	0.625	0.625	0.625	0.625	0.625
1.36	0.625	0.625	0.625	0.625	0.625	0.625	0.625	0.625
1.38	0.625	0.625	0.625	0.625	0.625	0.625	0.625	0.625
1.4	0.625	0.625	0.625	0.625	0.625	0.625	0.625	0.625
1.42	0.625	0.625	0.625	0.625	0.625	0.625	0.625	0.625
1.44	0.625	0.625	0.625	0.625	0.625	0.625	0.625	0.625
1.46	0.625	0.625	0.625	0.625	0.625	0.625	0.625	0.625
1.48	0.625	0.625	0.625	0.625	0.625	0.625	0.625	0.625
1.5	0.625	0.625	0.625	0.625	0.625	0.625	0.625	0.625
1.52	0.625	0.625	0.625	0.625	0.625	0.625	0.625	0.625
1.54	0.625	0.625	0.625	0.625	0.625	0.625	0.625	0.625
1.56	0.625	0.625	0.625	0.625	0.625	0.625	0.625	0.625
1.58	0.625	0.625	0.625	0.625	0.625	0.625	0.625	0.625
1.6	0.625	0.625	0.625	0.625	0.625	0.625	0.625	0.625
1.62	0.625	0.625	0.625	0.625	0.625	0.625	0.625	0.625
1.64	0.625	0.625	0.625	0.625	0.625	0.625	0.625	0.625
1.66	0.625	0.625	0.625	0.625	0.625	0.625	0.625	0.625
1.68	0.625	0.625	0.625	0.625	0.625	0.625	0.625	0.625
1.7	0.625	0.625	0.625	0.625	0.625	0.625	0.625	0.625
1.72	0.625	0.625	0.625	0.625	0.625	0.625	0.625	0.625
1.74	0.625	0.625	0.625	0.625	0.625	0.625	0.625	0.625
1.76	0.625	0.625	0.625	0.625	0.625	0.625	0.625	0.625
1.78	0.625	0.625	0.625	0.625	0.625	0.625	0.625	0.625
1.8	0.625	0.625	0.625	0.625	0.625	0.625	0.625	0.625
1.82	0.625	0.625	0.625	0.625	0.625	0.625	0.625	0.625
1.84	0.625	0.625	0.625	0.625	0.625	0.625	0.625	0.625
1.86	0.625	0.625	0.625	0.625	0.625	0.625	0.625	0.625
1.88	0.625	0.625	0.625	0.625	0.625	0.625	0.625	0.625
1.9	0.625	0.625	0.625	0.625	0.625	0.625	0.625	0.625
1.92	0.625	0.625	0.625	0.625	0.625	0.625	0.625	0.625
1.94	0.625	0.625	0.625	0.625	0.625	0.625	0.625	0.625
1.96	0.625	0.625	0.625	0.625	0.625	0.625	0.625	0.625
1.98	0.625	0.625	0.625	0.625	0.625	0.625	0.625	0.625
2	0.624629	0.624394	0.624917	0.624264	0.624385	0.624657	0.624285	0.62481
2.02	0.623789	0.623572	0.623997	0.622833	0.622661	0.623468	0.622717	0.624238
2.04	0.622732	0.622889	0.62305	0.621438	0.6207	0.622113	0.620999	0.623709
2.06	0.621515	0.621935	0.622176	0.620142	0.618558	0.620513	0.618755	0.623025
2.08	0.620131	0.620917	0.621158	0.6181	0.615869	0.618905	0.616451	0.62227
2.1	0.618496	0.619641	0.619924	0.615134	0.612743	0.616948	0.613471	0.621339
2.12	0.616487	0.618269	0.618672	0.612349	0.608981	0.61498	0.610066	0.620445
2.14	0.614212	0.616551	0.617473	0.609343	0.604713	0.612732	0.605588	0.619252
2.16	0.611507	0.614921	0.616014	0.605623	0.599681	0.610053	0.600764	0.618124
2.18	0.608544	0.612794	0.614247	0.601199	0.59392	0.606762	0.595027	0.616725
2.2	0.605117	0.610545	0.612548	0.596303	0.586938	0.602687	0.588737	0.615454
2.22	0.601569	0.608333	0.610883	0.590679	0.578831	0.598079	0.581765	0.61391
2.24	0.597296	0.606231	0.60912	0.5839	0.569247	0.592457	0.57418	0.612467
2.26	0.593115	0.603732	0.607115	0.576527	0.559393	0.586123	0.566174	0.610674
2.28	0.588582	0.601086	0.605178	0.568485	0.549011	0.578971	0.557451	0.608921
2.3	0.583824	0.598174	0.603228	0.560225	0.538916	0.571233	0.548566	0.606754
2.32	0.578796	0.594997	0.600849	0.551396	0.52832	0.563011	0.538803	0.60446
2.34	0.574044	0.591561	0.598128	0.542785	0.518368	0.555307	0.528907	0.601681
2.36	0.569282	0.588073	0.594751	0.534379	0.509203	0.547447	0.518529	0.59883
2.38	0.564726	0.584353	0.591097	0.527294	0.501956	0.539886	0.508945	0.59543
2.4	0.56011	0.580522	0.586943	0.521575	0.495911	0.531863	0.49988	0.591929
2.42	0.555776	0.576891	0.582402	0.517374	0.491494	0.523761	0.492403	0.587848
2.44	0.55179	0.573173	0.577413	0.514077	0.488536	0.515645	0.48645	0.583135
2.46	0.548077	0.569214	0.572282	0.512335	0.48742	0.508665	0.482377	0.577783
2.48	0.544404	0.565338	0.566903	0.511726	0.487531	0.502083	0.47941	0.571761
2.5	0.541205	0.561593	0.561722	0.512151	0.488643	0.496967	0.477736	0.56524
2.52	0.538555	0.558153	0.556231	0.512641	0.490838	0.492135	0.477133	0.558376
2.54	0.53669	0.554498	0.550732	0.513239	0.493343	0.488033	0.477121	0.551026
2.56	0.53542	0.550839	0.545414	0.513551	0.495645	0.4843	0.477427	0.543265
2.58	0.534605	0.547203	0.540353	0.513991	0.497709	0.481945	0.477876	0.535498
2.6	0.534112	0.543823	0.535675	0.514409	0.499723	0.480503	0.477896	0.527489
2.62	0.533821	0.54061	0.531331	0.514767	0.50193	0.479893	0.478032	0.519848
2.64	0.534003	0.537723	0.527622	0.514778	0.503046	0.48009	0.477827	0.512414
2.66	0.534378	0.535311	0.52473	0.515161	0.504387	0.48119	0.477458	0.505667
2.68	0.535042	0.533788	0.522491	0.515139	0.504014	0.482181	0.476991	0.499965
2.7	0.535299	0.532699	0.520393	0.515706	0.50371	0.483237	0.476844	0.495467
2.72	0.535413	0.531841	0.518778	0.515496	0.503057	0.484174	0.476317	0.491759
2.74	0.535082	0.530984	0.517598	0.51613	0.502424	0.484914	0.476222	0.489007
2.76	0.534888	0.530536	0.517041	0.516162	0.502133	0.485295	0.476024	0.487086
2.78	0.534749	0.529932	0.516546	0.516321	0.501857	0.485334	0.476222	0.485609
2.8	0.534457	0.529631	0.516162	0.516031	0.501841	0.484582	0.476024	0.484587
2.82	0.534137	0.529204	0.515544	0.515575	0.501707	0.48344	0.476076	0.483871
2.84	0.534098	0.529155	0.51516	0.514979	0.501345	0.481797	0.476185	0.483135
2.86	0.534249	0.528361	0.514766	0.51475	0.500699	0.479849	0.476463	0.482913
2.88	0.534476	0.528213	0.514456	0.514568	0.499758	0.478137	0.47632	0.482343
2.9	0.534548	0.527189	0.514139	0.514189	0.498673	0.476755	0.476035	0.48181
2.92	0.534701	0.526546	0.513673	0.513977	0.4973	0.475696	0.475876	0.481181
2.94	0.534786	0.525462	0.513313	0.5139	0.495991	0.47504	0.475699	0.481046
2.96	0.534813	0.524524	0.512866	0.513426	0.494667	0.474722	0.475327	0.480662
2.98	0.534908	0.523827	0.512994	0.512807	0.493216	0.47482	0.474764	0.481031
3	0.534621	0.523149	0.51277	0.512022	0.491439	0.475234	0.474463	0.480583
3.02	0.534475	0.522786	0.513324	0.511329	0.489521	0.47553	0.474172	0.480902
3.04	0.53419	0.522066	0.513083	0.510856	0.487559	0.475676	0.474096	0.480519
3.06	0.534103	0.521741	0.513284	0.510173	0.485553	0.475496	0.474063	0.481196
3.08	0.533894	0.521367	0.512858	0.509945	0.483575	0.475093	0.473986	0.48081
3.1	0.533955	0.5211	0.513161	0.509842	0.481734	0.4745	0.473632	0.481358
3.12	0.533953	0.520602	0.512802	0.509562	0.480167	0.473745	0.473319	0.481005
3.14	0.533909	0.519699	0.512471	0.508936	0.478623	0.472965	0.473005	0.481558
3.16	0.533273	0.518521	0.512126	0.508151	0.477325	0.472215	0.472785	0.481255
3.18	0.532074	0.517628	0.511551	0.507471	0.475821	0.471438	0.472453	0.481946
3.2	0.530838	0.516786	0.51134	0.506932	0.474251	0.470951	0.472131	0.481553
3.22	0.529529	0.515964	0.510969	0.506242	0.473108	0.470366	0.471579	0.481413
3.24	0.528132	0.515162	0.510729	0.505352	0.472066	0.469868	0.471234	0.481033
3.26	0.526979	0.514514	0.510427	0.504713	0.471074	0.469105	0.470871	0.480828
3.28	0.52611	0.513793	0.509992	0.504242	0.470074	0.468101	0.470432	0.480419
3.3	0.525209	0.513282	0.509231	0.503474	0.468482	0.466495	0.469872	0.48004
3.32	0.524538	0.513066	0.508771	0.502802	0.466928	0.464769	0.469244	0.479691
3.34	0.524063	0.512989	0.508933	0.502235	0.465527	0.463044	0.468831	0.479391
3.36	0.523611	0.512887	0.509893	0.501697	0.464581	0.461552	0.468596	0.479212
3.38	0.52293	0.512644	0.510368	0.501308	0.463616	0.459915	0.468423	0.479006
3.4	0.522157	0.512131	0.510435	0.501267	0.462465	0.458066	0.46832	0.479012
3.42	0.521016	0.511582	0.51013	0.501662	0.46122	0.456548	0.467945	0.479193
3.44	0.519762	0.510697	0.509881	0.501923	0.459837	0.455752	0.467648	0.479529
3.46	0.518386	0.509972	0.509674	0.502425	0.458356	0.45513	0.467008	0.479914
3.48	0.516859	0.509308	0.509377	0.503117	0.456769	0.454072	0.466617	0.480301
3.5	0.515388	0.508799	0.509296	0.503374	0.455395	0.453045	0.46616	0.480785
3.52	0.513931	0.508452	0.509196	0.502952	0.454086	0.452368	0.465629	0.481098
3.54	0.512298	0.508235	0.509108	0.502233	0.453193	0.451793	0.46497	0.481262
3.56	0.510654	0.508044	0.509047	0.501304	0.451908	0.451703	0.464245	0.481266
3.58	0.509128	0.507919	0.509256	0.500431	0.450649	0.451244	0.463204	0.481341
3.6	0.507808	0.507956	0.50898	0.499317	0.449374	0.450761	0.462071	0.481354
3.62	0.506495	0.508242	0.508724	0.497941	0.448166	0.450386	0.460688	0.481029
3.64	0.505423	0.508698	0.508415	0.496758	0.447258	0.450045	0.459536	0.480356
3.66	0.504103	0.508972	0.508159	0.495707	0.446196	0.449337	0.458268	0.479616
3.68	0.502773	0.509008	0.50785	0.494844	0.445331	0.448651	0.456782	0.478957
3.7	0.501316	0.509139	0.507202	0.493991	0.444185	0.448103	0.455296	0.4783
3.72	0.499939	0.509255	0.50665	0.493194	0.443202	0.447359	0.454052	0.477756
3.74	0.498683	0.509511	0.506199	0.492357	0.442388	0.446757	0.452968	0.476998
3.76	0.497485	0.509896	0.505609	0.491552	0.441757	0.446158	0.452016	0.476213
3.78	0.496346	0.510408	0.504949	0.490822	0.441249	0.445426	0.450852	0.475352
3.8	0.495269	0.510746	0.504318	0.490151	0.440614	0.444629	0.449653	0.474209
3.82	0.494206	0.510873	0.503508	0.489539	0.440014	0.443953	0.448595	0.473073
3.84	0.493442	0.51082	0.502691	0.48935	0.439577	0.443299	0.447506	0.471937
3.86	0.492807	0.510475	0.501694	0.489278	0.43942	0.442997	0.446586	0.470651
3.88	0.491746	0.509987	0.500875	0.488889	0.439225	0.443177	0.446022	0.469419
3.9	0.49058	0.509447	0.499802	0.488304	0.439298	0.443137	0.445645	0.468269
3.92	0.489577	0.508868	0.498437	0.487716	0.439453	0.443009	0.445283	0.467134
3.94	0.48884	0.508676	0.497109	0.487164	0.439527	0.442671	0.445193	0.46549
3.96	0.488106	0.508553	0.496134	0.486703	0.439386	0.442101	0.445197	0.463629
3.98	0.487824	0.508341	0.495471	0.486504	0.439392	0.441222	0.445343	0.461573
4	0.487894	0.508033	0.495167	0.486411	0.439287	0.439923	0.445645	0.459799
4.02	0.488153	0.507571	0.4952	0.486596	0.439299	0.438391	0.446028	0.457984
4.04	0.488533	0.507041	0.495334	0.486974	0.439332	0.436787	0.445819	0.456502
4.06	0.488994	0.506563	0.495235	0.487199	0.439299	0.435171	0.445618	0.455069
4.08	0.489256	0.506046	0.495406	0.48732	0.439151	0.433683	0.445634	0.45347
4.1	0.489536	0.505589	0.495343	0.487366	0.438673	0.432397	0.445961	0.451645
4.12	0.489581	0.505192	0.495054	0.487203	0.437976	0.431075	0.446142	0.449679
4.14	0.489884	0.504757	0.494712	0.486686	0.437411	0.430196	0.446102	0.448008
4.16	0.489961	0.504274	0.494664	0.485925	0.436789	0.429482	0.446084	0.446551
4.18	0.490027	0.503729	0.494636	0.485029	0.436393	0.429297	0.445982	0.445575
4.2	0.490018	0.503147	0.494379	0.484225	0.435787	0.429313	0.445643	0.444799
4.22	0.490312	0.502466	0.493969	0.483386	0.435344	0.429703	0.445119	0.444172
4.24	0.490578	0.501795	0.493454	0.482655	0.43479	0.430312	0.44422	0.444013
4.26	0.490937	0.501178	0.492858	0.482235	0.434343	0.430981	0.443248	0.443903
4.28	0.491113	0.50073	0.492247	0.481954	0.434231	0.431777	0.44224	0.443766
4.3	0.491336	0.500625	0.491763	0.48171	0.434384	0.432749	0.440885	0.443644
4.32	0.491473	0.500674	0.491106	0.481816	0.434645	0.433802	0.439728	0.443873
4.34	0.491727	0.500726	0.490148	0.481747	0.434984	0.43498	0.438568	0.44422
4.36	0.491788	0.500792	0.489323	0.481748	0.43559	0.436284	0.437575	0.44489
4.38	0.491988	0.500781	0.488551	0.481843	0.436281	0.437529	0.437046	0.445424
4.4	0.492015	0.5008	0.48797	0.482167	0.437059	0.43873	0.43676	0.446085
4.42	0.492167	0.500739	0.487545	0.482441	0.438155	0.440098	0.436856	0.446713
4.44	0.492213	0.500624	0.487259	0.482901	0.439346	0.441562	0.437077	0.447405
4.46	0.492372	0.500578	0.487014	0.483307	0.44077	0.443072	0.437555	0.447958
4.48	0.492307	0.500193	0.486941	0.484017	0.442102	0.444759	0.437872	0.448323
4.5	0.492662	0.499838	0.487039	0.484814	0.443397	0.446511	0.438251	0.448506
4.52	0.492791	0.499276	0.486927	0.485884	0.444821	0.448166	0.438598	0.448757
4.54	0.493059	0.498656	0.486795	0.486919	0.44602	0.449708	0.438881	0.44892
4.56	0.493253	0.497855	0.486846	0.487869	0.447204	0.451144	0.439162	0.44926
4.58	0.493638	0.497011	0.486345	0.489007	0.448252	0.452657	0.439577	0.44937
4.6	0.493876	0.495919	0.485838	0.490012	0.449336	0.454218	0.440188	0.449551
4.62	0.494314	0.494751	0.485511	0.490942	0.450494	0.455791	0.440855	0.450254
4.64	0.494597	0.493573	0.485231	0.49182	0.451632	0.457371	0.441537	0.450575
4.66	0.495143	0.492637	0.485045	0.492503	0.452813	0.458748	0.442088	0.45089
4.68	0.49574	0.491661	0.485042	0.493329	0.453764	0.460329	0.442835	0.450878
4.7	0.496511	0.491067	0.485143	0.494224	0.454395	0.461692	0.443666	0.451248
4.72	0.49736	0.490703	0.485378	0.495214	0.454912	0.463145	0.44466	0.45132
4.74	0.498374	0.490466	0.485774	0.496184	0.455399	0.464338	0.445743	0.451152
4.76	0.499542	0.490256	0.486162	0.497167	0.455953	0.465579	0.446791	0.450808
4.78	0.500988	0.490073	0.486431	0.498082	0.45635	0.466615	0.447602	0.450332
4.8	0.502136	0.490155	0.48666	0.498972	0.456615	0.467497	0.4485	0.449786
4.82	0.503397	0.490346	0.486842	0.499772	0.457042	0.468241	0.449439	0.449239
4.84	0.504362	0.490676	0.48692	0.500434	0.457103	0.46899	0.450373	0.448649
4.86	0.505563	0.49076	0.486852	0.501235	0.457082	0.469288	0.451322	0.448248
4.88	0.506556	0.490899	0.486546	0.501994	0.456932	0.469881	0.452336	0.448078
4.9	0.507599	0.490953	0.486107	0.502731	0.456707	0.470355	0.453116	0.448162
4.92	0.508739	0.49121	0.485596	0.503562	0.456633	0.470732	0.454109	0.448494
4.94	0.509855	0.491509	0.484912	0.504605	0.456532	0.471364	0.455274	0.448711
4.96	0.510772	0.491915	0.484307	0.505716	0.456635	0.471718	0.456381	0.448863
4.98	0.511616	0.492362	0.483748	0.506775	0.456782	0.472111	0.457336	0.449271
5	0.512185	0.492868	0.48325	0.507789	0.456924	0.472193	0.458602	0.449895
5.02	0.512955	0.493315	0.482945	0.509079	0.457088	0.472393	0.459784	0.450632
5.04	0.513338	0.493905	0.482486	0.51021	0.456972	0.472651	0.460999	0.451226
5.06	0.514087	0.494364	0.48224	0.51137	0.457088	0.472772	0.462239	0.451644
5.08	0.514734	0.494831	0.481949	0.512507	0.457317	0.473106	0.463454	0.451893
5.1	0.51552	0.495121	0.481848	0.513711	0.457757	0.473501	0.464481	0.452436
5.12	0.51644	0.495644	0.481763	0.514661	0.458248	0.473921	0.465583	0.45285
5.14	0.517423	0.496257	0.481732	0.515713	0.458668	0.474418	0.466643	0.453412
5.16	0.51842	0.496985	0.481565	0.516564	0.459103	0.475015	0.467706	0.453796
5.18	0.519601	0.497839	0.481892	0.517636	0.45967	0.475928	0.469088	0.454002
5.2	0.520586	0.498582	0.482038	0.518339	0.460032	0.476764	0.470272	0.454084
5.22	0.521521	0.499375	0.482444	0.519213	0.460345	0.47769	0.471414	0.454052
5.24	0.52249	0.500002	0.482977	0.519883	0.460829	0.478476	0.472655	0.453875
5.26	0.523435	0.500493	0.48368	0.520516	0.461379	0.479479	0.473761	0.453677
5.28	0.524378	0.500969	0.484532	0.521134	0.46179	0.480417	0.474869	0.453184
5.3	0.525106	0.501353	0.485445	0.521938	0.462357	0.481566	0.475939	0.452707
5.32	0.525782	0.501747	0.486295	0.522552	0.462737	0.482751	0.476991	0.452297
5.34	0.526568	0.502103	0.487182	0.523207	0.463392	0.483993	0.477863	0.45214
5.36	0.527302	0.502385	0.488064	0.523785	0.463965	0.485308	0.47894	0.452282
5.38	0.527895	0.50291	0.489075	0.524559	0.464554	0.486315	0.479683	0.452356
5.4	0.528596	0.503338	0.490165	0.525178	0.465135	0.487247	0.4806	0.452578
5.42	0.529253	0.503851	0.491226	0.52579	0.465815	0.488081	0.481382	0.452826
5.44	0.529934	0.504304	0.492098	0.526247	0.466359	0.488984	0.481972	0.452959
5.46	0.530632	0.504842	0.493116	0.526608	0.466976	0.489904	0.48261	0.452889
5.48	0.531377	0.505373	0.494068	0.526656	0.467556	0.490753	0.482997	0.452738
5.5	0.532324	0.506155	0.495384	0.526724	0.468195	0.491667	0.483385	0.452632
5.52	0.533173	0.50704	0.496612	0.526824	0.468709	0.492531	0.483715	0.452633
5.54	0.533972	0.50797	0.497862	0.52688	0.469428	0.493418	0.484073	0.452648
5.56	0.534473	0.508845	0.499277	0.526832	0.469952	0.494181	0.484573	0.452695
5.58	0.535015	0.510172	0.500559	0.526901	0.4705	0.494933	0.484998	0.452836
5.6	0.53554	0.511571	0.501659	0.52698	0.470968	0.495594	0.485536	0.453039
5.62	0.536152	0.512694	0.502759	0.527172	0.471391	0.496414	0.486257	0.453329
5.64	0.536628	0.513949	0.503778	0.52731	0.4717	0.497292	0.48712	0.45389
5.66	0.537041	0.515409	0.504923	0.527486	0.472005	0.497946	0.488052	0.454584
5.68	0.537417	0.516918	0.506188	0.52772	0.472467	0.498516	0.488978	0.455302
5.7	0.537947	0.518316	0.507483	0.527984	0.472637	0.498935	0.489771	0.455981
5.72	0.538239	0.519845	0.508683	0.528236	0.472985	0.499222	0.490624	0.456612
5.74	0.538569	0.52109	0.509983	0.528661	0.473318	0.499635	0.491414	0.457064
5.76	0.538799	0.522219	0.511206	0.529006	0.47394	0.500131	0.492178	0.457433
5.78	0.539159	0.523221	0.51222	0.529424	0.474365	0.500735	0.492882	0.457714
5.8	0.539626	0.524252	0.513176	0.529724	0.474886	0.501283	0.493759	0.457899
5.82	0.540064	0.525266	0.514493	0.53017	0.475427	0.501682	0.494475	0.457897
5.84	0.540462	0.526184	0.515713	0.530482	0.476139	0.502019	0.495211	0.457967
5.86	0.540864	0.527293	0.516966	0.530764	0.476799	0.50215	0.495998	0.45797
5.88	0.541314	0.528501	0.517997	0.530979	0.477363	0.502321	0.496806	0.458228
5.9	0.541811	0.529648	0.518981	0.531284	0.477977	0.502561	0.497693	0.458137
5.92	0.542226	0.530709	0.519562	0.531479	0.478561	0.502532	0.498766	0.458199
5.94	0.542565	0.5318	0.52014	0.531756	0.479285	0.502626	0.499922	0.458137
5.96	0.542879	0.532838	0.520584	0.531986	0.48003	0.502739	0.500977	0.458186
5.98	0.543186	0.533866	0.52107	0.532355	0.480646	0.502806	0.501906	0.458258
6	0.543454	0.534877	0.52143	0.532624	0.48125	0.503009	0.502749	0.458731
6.02	0.543754	0.535856	0.521879	0.532964	0.481688	0.503142	0.503641	0.458908
6.04	0.54418	0.536586	0.522024	0.533388	0.482225	0.503168	0.504737	0.459283
6.06	0.54454	0.53721	0.522316	0.533843	0.482739	0.50316	0.505856	0.459432
6.08	0.545009	0.537948	0.522596	0.534327	0.483186	0.503098	0.506841	0.459746
6.1	0.545616	0.53864	0.522679	0.534764	0.483587	0.502963	0.507704	0.459833
6.12	0.546196	0.539256	0.522614	0.535128	0.483959	0.50302	0.50854	0.460117
6.14	0.546757	0.539759	0.522733	0.535494	0.484282	0.503022	0.509215	0.460105
6.16	0.547044	0.540355	0.522888	0.53574	0.484642	0.503297	0.509968	0.460465
6.18	0.547003	0.540783	0.523219	0.53606	0.485037	0.503366	0.51057	0.460754
6.2	0.546916	0.541192	0.523576	0.536379	0.485434	0.503458	0.51128	0.461274
6.22	0.546937	0.541727	0.52392	0.536636	0.485767	0.503511	0.511862	0.461397
6.24	0.546963	0.542304	0.524269	0.537004	0.486087	0.50359	0.512544	0.461784
6.26	0.546958	0.542703	0.524653	0.537231	0.486263	0.503716	0.513186	0.462199
6.28	0.546988	0.543325	0.524753	0.537412	0.486442	0.503937	0.514003	0.462815
6.3	0.546988	0.543909	0.525092	0.537599	0.486681	0.503975	0.515004	0.463418
6.32	0.546955	0.544436	0.525279	0.537626	0.486956	0.504047	0.515875	0.464113
6.34	0.546826	0.544864	0.525367	0.537728	0.487304	0.504197	0.516551	0.464803
6.36	0.546703	0.545179	0.52543	0.537839	0.487526	0.504343	0.517229	0.465503
6.38	0.546595	0.545543	0.525511	0.537846	0.487804	0.504427	0.517722	0.466252
6.4	0.546465	0.546132	0.525499	0.537908	0.487894	0.504422	0.518349	0.466942
6.42	0.546235	0.546737	0.525558	0.538176	0.487728	0.504415	0.518865	0.467534
6.44	0.54619	0.547354	0.525857	0.538202	0.487502	0.504484	0.519494	0.468278
6.46	0.546154	0.547863	0.526132	0.538066	0.487249	0.504638	0.519955	0.469261
6.48	0.546222	0.548383	0.526523	0.537854	0.487204	0.504801	0.520535	0.470211
6.5	0.546459	0.548884	0.526908	0.537703	0.487175	0.504864	0.521091	0.471317
6.52	0.546747	0.549162	0.527155	0.537394	0.4874	0.504917	0.521533	0.472259
6.54	0.54703	0.549418	0.527492	0.53716	0.48773	0.505012	0.52204	0.473449
6.56	0.547198	0.549618	0.527646	0.53698	0.487737	0.50522	0.522638	0.474588
6.58	0.547371	0.54996	0.527737	0.53683	0.487851	0.505251	0.523143	0.475637
6.6	0.547477	0.550431	0.527869	0.536489	0.488029	0.505085	0.523745	0.476765
6.62	0.547617	0.551011	0.528012	0.536226	0.488024	0.505009	0.524299	0.477886
6.64	0.547879	0.55141	0.528242	0.536058	0.488195	0.504898	0.524741	0.478913
6.66	0.548108	0.551994	0.528452	0.535878	0.488449	0.504675	0.525049	0.479919
6.68	0.548434	0.552612	0.528518	0.535533	0.488736	0.50459	0.525296	0.480831
6.7	0.548691	0.553313	0.528543	0.535318	0.488836	0.504417	0.525644	0.481822
6.72	0.54894	0.554072	0.52862	0.534992	0.488937	0.504352	0.526038	0.482698
6.74	0.549108	0.554538	0.528788	0.534693	0.489126	0.50424	0.526328	0.483795
6.76	0.549207	0.555009	0.529009	0.534426	0.48939	0.504219	0.526633	0.484597
6.78	0.54929	0.555414	0.529183	0.534252	0.489399	0.504105	0.52709	0.485542
6.8	0.549332	0.555721	0.529494	0.534081	0.489591	0.503951	0.527395	0.486413
6.82	0.54956	0.555995	0.529696	0.53391	0.48985	0.503879	0.527555	0.48724
6.84	0.549858	0.556307	0.52985	0.533693	0.490106	0.503904	0.527763	0.488211
6.86	0.550085	0.556741	0.529988	0.533385	0.490328	0.503812	0.528029	0.489081
6.88	0.550344	0.557068	0.530112	0.533093	0.490648	0.503813	0.528241	0.490165
6.9	0.550626	0.557394	0.530227	0.532749	0.490911	0.503651	0.528513	0.491085
6.92	0.550784	0.557676	0.530328	0.532356	0.49119	0.503552	0.52884	0.491932
6.94	0.550886	0.558019	0.530392	0.531999	0.491401	0.503423	0.529178	0.492754
6.96	0.550943	0.558313	0.530475	0.531684	0.491696	0.503411	0.529545	0.493484
6.98	0.550949	0.558533	0.530411	0.531464	0.491932	0.503586	0.529841	0.494276
7	0.55108	0.558691	0.530339	0.531299	0.492107	0.503711	0.530074	0.495142
7.02	0.551232	0.558921	0.530299	0.530935	0.492212	0.503774	0.530255	0.495734
7.04	0.551278	0.559094	0.530249	0.530612	0.49241	0.503857	0.530525	0.496392
7.06	0.551342	0.559181	0.530227	0.530261	0.49252	0.503846	0.530662	0.497004
7.08	0.55139	0.559125	0.530237	0.52978	0.492749	0.503869	0.530963	0.497751
7.1	0.551558	0.559174	0.530187	0.529501	0.492908	0.504001	0.531196	0.498323
7.12	0.5517	0.559222	0.530012	0.529254	0.493024	0.504137	0.531557	0.498963
7.14	0.551692	0.559265	0.529759	0.52909	0.493178	0.504282	0.531758	0.499678
7.16	0.551697	0.559446	0.529558	0.528878	0.493438	0.504418	0.531884	0.500413
7.18	0.551893	0.559589	0.529427	0.528678	0.493707	0.504469	0.532106	0.50134
7.2	0.551987	0.559678	0.529326	0.528492	0.493798	0.504533	0.53232	0.502269
7.22	0.552299	0.559772	0.52923	0.528288	0.493946	0.504514	0.532513	0.503109
7.24	0.552465	0.559897	0.529186	0.528059	0.493907	0.50468	0.5327	0.504145
7.26	0.552672	0.560018	0.529048	0.527933	0.493922	0.504768	0.532865	0.504852
7.28	0.552916	0.560207	0.528931	0.527744	0.494094	0.505101	0.533101	0.505635
7.3	0.553059	0.560318	0.528751	0.527564	0.494173	0.505212	0.533293	0.506349
7.32	0.55326	0.560489	0.528603	0.527487	0.494243	0.505366	0.533564	0.507146
7.34	0.553324	0.560609	0.5284	0.527418	0.494293	0.505501	0.533653	0.507993
7.36	0.553443	0.560649	0.528213	0.527241	0.494401	0.505603	0.533807	0.508662
7.38	0.553696	0.560624	0.528132	0.527052	0.494464	0.505754	0.533915	0.509265
7.4	0.553751	0.560545	0.5279	0.526917	0.494451	0.50587	0.534125	0.509996
7.42	0.55384	0.560514	0.527789	0.526634	0.494482	0.505971	0.534309	0.510588
7.44	0.553931	0.560513	0.527644	0.526438	0.494612	0.506148	0.534553	0.511254
7.46	0.55389	0.560516	0.527771	0.526009	0.494813	0.506294	0.534641	0.511818
7.48	0.553843	0.560481	0.527711	0.525871	0.494852	0.506362	0.534699	0.512217
7.5	0.553813	0.56052	0.527794	0.525617	0.494916	0.506355	0.534862	0.512545
7.52	0.553801	0.560524	0.527923	0.525368	0.494893	0.506337	0.535056	0.51296
7.54	0.553725	0.560539	0.528006	0.525244	0.495154	0.506417	0.535209	0.513063
7.56	0.553646	0.560509	0.52804	0.525055	0.495344	0.506367	0.535362	0.513322
7.58	0.553603	0.560535	0.528072	0.524904	0.495278	0.506276	0.535514	0.513376
7.6	0.553603	0.560617	0.528078	0.5247	0.495325	0.506401	0.535536	0.513484
7.62	0.553651	0.560669	0.528031	0.524563	0.495275	0.506447	0.535558	0.51369
7.64	0.55371	0.560602	0.528019	0.524494	0.495378	0.506318	0.535619	0.513842
7.66	0.553845	0.560513	0.527939	0.524391	0.495251	0.506066	0.535793	0.514069
7.68	0.553909	0.560505	0.527935	0.524243	0.495351	0.505988	0.536015	0.514433
7.7	0.553973	0.560432	0.527782	0.524233	0.495343	0.505918	0.535994	0.514613
7.72	0.554037	0.56036	0.527653	0.524199	0.495347	0.505851	0.536123	0.514754
7.74	0.554087	0.560417	0.527545	0.524232	0.495306	0.505785	0.536145	0.514943
7.76	0.553984	0.560349	0.527347	0.524187	0.495249	0.505589	0.536396	0.51508
7.78	0.55403	0.56034	0.52728	0.524075	0.495242	0.505586	0.53661	0.515124
7.8	0.554086	0.560389	0.527289	0.523877	0.495201	0.505539	0.536853	0.5153
7.82	0.554017	0.560428	0.527189	0.52368	0.49518	0.50545	0.536963	0.515471
7.84	0.554055	0.560506	0.527212	0.523526	0.495106	0.505474	0.536975	0.515676
7.86	0.554036	0.560469	0.527026	0.523234	0.495073	0.505547	0.537107	0.515962
7.88	0.553953	0.560538	0.526893	0.522949	0.49502	0.50548	0.537325	0.516159
7.9	0.554057	0.560519	0.526691	0.522784	0.49505	0.505494	0.537484	0.516553
7.92	0.554131	0.56052	0.526405	0.522602	0.495088	0.505559	0.53765	0.516959
7.94	0.554353	0.560513	0.52623	0.522501	0.49521	0.505539	0.537658	0.517329
7.96	0.554424	0.560557	0.526178	0.522396	0.495269	0.505567	0.537766	0.517706
7.98	0.554456	0.560644	0.526071	0.522331	0.495349	0.505394	0.537796	0.517827
8	0.554447	0.560695	0.525848	0.522168	0.495454	0.505309	0.537953	0.518095
8.02	0.554591	0.560661	0.525716	0.522061	0.495462	0.505102	0.537995	0.5183
8.04	0.554602	0.560689	0.525685	0.522016	0.495552	0.504949	0.538043	0.518493
8.06	0.554634	0.560582	0.525638	0.521779	0.495759	0.50484	0.538033	0.518611
8.08	0.554679	0.560671	0.525613	0.521664	0.496056	0.504726	0.538033	0.518845
8.1	0.554781	0.560736	0.52561	0.521503	0.496108	0.504776	0.537998	0.518862
8.12	0.554903	0.560758	0.525598	0.52135	0.49617	0.504716	0.538042	0.518864
8.14	0.554967	0.560727	0.525583	0.521299	0.496417	0.504657	0.538054	0.518809
8.16	0.554984	0.560813	0.525559	0.521283	0.496542	0.504582	0.538237	0.518925
8.18	0.555038	0.560879	0.525529	0.521222	0.496743	0.504532	0.538328	0.518834
8.2	0.555227	0.561041	0.525459	0.521233	0.496706	0.504355	0.538514	0.518879
8.22	0.555254	0.560927	0.525492	0.521299	0.496705	0.504348	0.538603	0.51887
8.24	0.555146	0.561097	0.525471	0.521279	0.496715	0.504192	0.53865	0.518843
8.26	0.555182	0.561153	0.525393	0.521309	0.496809	0.504091	0.538769	0.518867
8.28	0.555274	0.561212	0.525391	0.52138	0.496821	0.504029	0.538839	0.51895
8.3	0.555496	0.56139	0.525414	0.52143	0.496787	0.50393	0.538927	0.518787
8.32	0.555658	0.561454	0.525346	0.521185	0.496822	0.503834	0.538958	0.518772
8.34	0.555913	0.561507	0.525349	0.521124	0.496805	0.5036	0.538935	0.518692
8.36	0.556181	0.561592	0.525247	0.521067	0.496723	0.50351	0.538994	0.51859
8.38	0.556455	0.561743	0.525256	0.520997	0.496706	0.503438	0.538865	0.518448
8.4	0.556709	0.561845	0.525066	0.520767	0.496675	0.503576	0.53881	0.518435
8.42	0.556986	0.561979	0.524972	0.520682	0.496632	0.503582	0.538672	0.518317
8.44	0.55726	0.562054	0.524906	0.520649	0.496736	0.503606	0.538558	0.51828
8.46	0.55753	0.562238	0.524814	0.520486	0.496775	0.503664	0.538379	0.518302
8.48	0.557724	0.562299	0.524867	0.520397	0.496781	0.503629	0.538178	0.518411
8.5	0.557896	0.562312	0.524837	0.520343	0.496858	0.503604	0.53799	0.51841
8.52	0.557978	0.562384	0.524671	0.520317	0.496877	0.503775	0.538047	0.51854
8.54	0.5579	0.5623	0.52465	0.52029	0.496793	0.503821	0.537965	0.51846
8.56	0.557829	0.562272	0.52447	0.520294	0.496792	0.504027	0.537989	0.518587
8.58	0.557817	0.56214	0.524298	0.520213	0.496864	0.504061	0.537961	0.518589
8.6	0.557998	0.562118	0.524207	0.52025	0.49693	0.504109	0.53798	0.518761
8.62	0.558097	0.562101	0.52412	0.520156	0.496894	0.504052	0.537987	0.518893
8.64	0.558198	0.56206	0.524042	0.520078	0.49692	0.504097	0.538049	0.519071
8.66	0.558416	0.562	0.523833	0.52016	0.496902	0.504115	0.538101	0.519164
8.68	0.558699	0.561944	0.523654	0.520244	0.496876	0.504063	0.538086	0.519293
8.7	0.559007	0.561884	0.523579	0.520287	0.496859	0.503907	0.538146	0.519269
8.72	0.559316	0.561878	0.523396	0.520365	0.496894	0.50384	0.538187	0.519261
8.74	0.559639	0.561838	0.523108	0.520413	0.496859	0.503791	0.538131	0.519081
8.76	0.559963	0.561676	0.52306	0.520526	0.49708	0.503664	0.538075	0.519116
8.78	0.560135	0.561658	0.523011	0.520532	0.497156	0.503574	0.537924	0.519131
8.8	0.560369	0.561557	0.522961	0.520623	0.497238	0.503475	0.537981	0.519166
8.82	0.560631	0.561362	0.523019	0.520694	0.497256	0.503529	0.538079	0.519249
8.84	0.560852	0.561402	0.523037	0.520743	0.497267	0.503626	0.5381	0.519334
8.86	0.56121	0.56142	0.523044	0.520787	0.497454	0.503679	0.538142	0.519469
8.88	0.561459	0.561492	0.523106	0.520822	0.497574	0.50365	0.538155	0.519871
8.9	0.561741	0.561571	0.523107	0.520883	0.497704	0.503579	0.538259	0.520016
8.92	0.561997	0.561645	0.523145	0.520881	0.497825	0.503546	0.538281	0.520032
8.94	0.562175	0.56172	0.523159	0.520825	0.497854	0.503103	0.538117	0.520142
8.96	0.562379	0.56176	0.523231	0.520876	0.498008	0.503018	0.538194	0.520278
8.98	0.562631	0.561844	0.523102	0.521001	0.498025	0.502832	0.538227	0.520497
9	0.562728	0.561961	0.52307	0.521096	0.498086	0.502682	0.538248	0.520614
9.02	0.562949	0.562067	0.522982	0.521209	0.498116	0.502389	0.53832	0.520821
9.04	0.563087	0.562199	0.522909	0.521187	0.497993	0.502232	0.538352	0.521011
9.06	0.563264	0.562251	0.52287	0.521292	0.497913	0.501952	0.53838	0.521214
9.08	0.563357	0.562323	0.522844	0.521254	0.497902	0.501891	0.538349	0.521301
9.1	0.563518	0.562391	0.523002	0.521161	0.497778	0.501818	0.538314	0.521401
9.12	0.563727	0.562464	0.522909	0.52121	0.497675	0.501879	0.538259	0.521587
9.14	0.563958	0.562479	0.522764	0.521207	0.497597	0.501743	0.538167	0.521676
9.16	0.564193	0.562481	0.522888	0.521215	0.497445	0.50154	0.538092	0.521922
9.18	0.56425	0.56258	0.522975	0.521379	0.497284	0.501389	0.537928	0.522074
9.2	0.564364	0.562567	0.523081	0.521367	0.497236	0.501416	0.537801	0.522099
9.22	0.564471	0.562517	0.523106	0.521231	0.497119	0.50131	0.537597	0.522154
9.24	0.564628	0.562553	0.523195	0.521169	0.497196	0.501133	0.537379	0.522231
9.26	0.564611	0.562614	0.523359	0.52119	0.497185	0.500836	0.537127	0.522203
9.28	0.564551	0.562685	0.523384	0.521053	0.497108	0.500358	0.536954	0.522324
9.3	0.564469	0.562632	0.52345	0.520966	0.496984	0.499859	0.536801	0.522461
9.32	0.564283	0.562608	0.523559	0.520975	0.49683	0.499472	0.536553	0.522511
9.34	0.564116	0.562595	0.52354	0.521	0.496552	0.499035	0.536264	0.522579
9.36	0.563947	0.56259	0.523518	0.520954	0.496108	0.498638	0.536033	0.522675
9.38	0.563821	0.562664	0.523549	0.520901	0.495629	0.49824	0.535764	0.522697
9.4	0.563832	0.562732	0.523485	0.52082	0.495233	0.497726	0.5355	0.522808
9.42	0.563856	0.562717	0.523507	0.520764	0.494816	0.497085	0.535238	0.522851
9.44	0.564007	0.562859	0.523441	0.520821	0.494484	0.496491	0.535034	0.52292
9.46	0.564249	0.562943	0.52345	0.520675	0.49436	0.495822	0.53479	0.522877
9.48	0.564513	0.562983	0.523263	0.520602	0.494463	0.494965	0.534595	0.522797
9.5	0.564738	0.563015	0.523185	0.520673	0.494592	0.494025	0.53443	0.522705
9.52	0.564896	0.563183	0.52317	0.520625	0.494778	0.492958	0.534277	0.522659
9.54	0.565076	0.563224	0.523125	0.520565	0.494954	0.49177	0.534056	0.522659
9.56	0.565157	0.563232	0.52316	0.520358	0.495167	0.490599	0.533778	0.522614
9.58	0.565168	0.563198	0.523042	0.520396	0.495278	0.489228	0.533543	0.522513
9.6	0.565217	0.563258	0.523051	0.520407	0.495135	0.487924	0.533368	0.522497
9.62	0.565189	0.563236	0.523044	0.520417	0.494912	0.486535	0.53317	0.522476
9.64	0.565135	0.563191	0.52307	0.520158	0.494767	0.485094	0.53313	0.522475
9.66	0.565025	0.563345	0.522957	0.520138	0.494506	0.483616	0.533041	0.52244
9.68	0.565024	0.56339	0.522938	0.52013	0.49426	0.482055	0.532903	0.522426
9.7	0.565012	0.563374	0.523098	0.519978	0.494074	0.480259	0.532846	0.52243
9.72	0.564983	0.563388	0.523072	0.520017	0.493881	0.478442	0.532698	0.52253
9.74	0.56489	0.56332	0.523107	0.519986	0.493586	0.476628	0.532682	0.522606
9.76	0.564891	0.563322	0.52306	0.520038	0.493224	0.47496	0.532667	0.522711
9.78	0.564684	0.563323	0.522909	0.519961	0.492968	0.47288	0.532557	0.522838
9.8	0.564484	0.563349	0.52284	0.519994	0.492575	0.471107	0.532523	0.522963
9.82	0.564469	0.563335	0.522795	0.519909	0.492356	0.469031	0.532335	0.52306
9.84	0.564451	0.563338	0.522668	0.519949	0.492064	0.466759	0.532209	0.52312
9.86	0.564365	0.563351	0.522719	0.520035	0.49171	0.464496	0.531897	0.523167
9.88	0.564258	0.563402	0.52272	0.519974	0.491174	0.462272	0.531637	0.523224
9.9	0.564192	0.563477	0.522635	0.519857	0.490623	0.459995	0.531203	0.523241
9.92	0.56401	0.563527	0.522605	0.519841	0.49015	0.458095	0.530885	0.523239
9.94	0.563961	0.563577	0.522596	0.519772	0.489583	0.456136	0.530611	0.52308
9.96	0.563829	0.563561	0.522557	0.519808	0.489129	0.454407	0.53043	0.523051
9.98	0.563955	0.563578	0.522536	0.519727	0.488638	0.452743	0.52995	0.523062
10	0.563898	0.563531	0.522498	0.519571	0.487944	0.451045	0.52949	0.522996
10.02	0.563837	0.563437	0.522416	0.519457	0.48764	0.44922	0.529049	0.522955
10.04	0.563851	0.563439	0.522352	0.519452	0.487292	0.447663	0.528419	0.522884
10.06	0.563841	0.563436	0.522292	0.519296	0.48688	0.446026	0.527815	0.522918
10.08	0.563897	0.56352	0.522155	0.519343	0.486579	0.444691	0.527426	0.5229
10.1	0.563909	0.56348	0.521959	0.519322	0.486298	0.442883	0.526988	0.52285
10.12	0.563997	0.5635	0.521876	0.519213	0.485912	0.441502	0.526538	0.522779
10.14	0.564002	0.563568	0.521976	0.519099	0.485501	0.439931	0.526031	0.522787
10.16	0.563999	0.563603	0.522048	0.519133	0.48525	0.439006	0.525556	0.522809
10.18	0.563996	0.563634	0.52206	0.519137	0.485098	0.437838	0.525163	0.522691
10.2	0.563998	0.563634	0.522084	0.519072	0.484903	0.437105	0.52482	0.522693
10.22	0.564061	0.563671	0.521971	0.518778	0.484654	0.436244	0.524564	0.522708
10.24	0.56401	0.563558	0.521946	0.518748	0.484618	0.435949	0.524376	0.52265
10.26	0.564052	0.563567	0.521974	0.518728	0.484321	0.43553	0.524042	0.522622
10.28	0.564074	0.563465	0.52204	0.518694	0.484083	0.435281	0.523706	0.522545
10.3	0.564167	0.563411	0.522115	0.518837	0.483743	0.435052	0.523236	0.522501
10.32	0.564295	0.563331	0.522149	0.518864	0.483472	0.434907	0.522902	0.522534
10.34	0.564305	0.563343	0.522096	0.518954	0.483181	0.435118	0.522503	0.522482
10.36	0.564407	0.563286	0.522246	0.519011	0.482859	0.435157	0.522182	0.522425
10.38	0.564493	0.563248	0.522265	0.518966	0.482459	0.435611	0.521825	0.522414
10.4	0.564568	0.563261	0.522209	0.518992	0.482093	0.435669	0.521636	0.522535
10.42	0.564585	0.563297	0.522155	0.519027	0.481428	0.43605	0.521451	0.522542
10.44	0.564599	0.563258	0.522151	0.519055	0.480892	0.436309	0.52115	0.522503
10.46	0.564576	0.563191	0.522164	0.518989	0.480262	0.436962	0.52067	0.522494
10.48	0.564595	0.563135	0.522115	0.518908	0.479571	0.437327	0.520211	0.522548
10.5	0.564571	0.563055	0.52215	0.518899	0.478652	0.438146	0.519675	0.522445
10.52	0.564591	0.563119	0.522083	0.518772	0.477732	0.438619	0.519317	0.522319
10.54	0.564599	0.563174	0.522081	0.518788	0.476779	0.439126	0.518813	0.522096
10.56	0.564579	0.56331	0.522264	0.518873	0.475926	0.439379	0.518275	0.521774
10.58	0.56455	0.563399	0.522285	0.51882	0.475085	0.440194	0.517679	0.521299
10.6	0.564648	0.563492	0.522252	0.518794	0.474202	0.440962	0.516869	0.520841
10.62	0.564566	0.563538	0.522268	0.518695	0.473417	0.442131	0.515925	0.520425
10.64	0.56457	0.563586	0.522384	0.518609	0.472714	0.443464	0.514942	0.52013
10.66	0.564549	0.563634	0.522375	0.518452	0.472096	0.444802	0.513945	0.519596
10.68	0.564436	0.563759	0.522337	0.518372	0.471499	0.445955	0.512963	0.519103
10.7	0.564319	0.563744	0.52238	0.518376	0.470784	0.447052	0.511668	0.518617
10.72	0.564232	0.563922	0.522357	0.51835	0.470053	0.448048	0.510479	0.518256
10.74	0.564262	0.563948	0.522367	0.518211	0.469203	0.449351	0.509212	0.51788
10.76	0.56416	0.563939	0.522408	0.518204	0.468336	0.450841	0.507933	0.517676
10.78	0.564044	0.563918	0.522448	0.518066	0.467527	0.452289	0.506466	0.51724
10.8	0.56392	0.563982	0.522434	0.517819	0.466915	0.453516	0.504876	0.516869
10.82	0.563929	0.563952	0.522375	0.517913	0.466351	0.454487	0.503251	0.516598
10.84	0.563966	0.564072	0.522394	0.517943	0.466158	0.45515	0.501509	0.516392
10.86	0.563955	0.564165	0.5222	0.51789	0.465783	0.455839	0.499765	0.516161
10.88	0.563935	0.564217	0.522423	0.517771	0.465742	0.456265	0.497974	0.515843
10.9	0.563845	0.564242	0.522419	0.517757	0.46578	0.456597	0.496298	0.515699
10.92	0.563776	0.564257	0.522393	0.517722	0.466018	0.456989	0.494749	0.515576
10.94	0.563734	0.564177	0.522447	0.517723	0.465793	0.457385	0.492907	0.515278
10.96	0.563687	0.564172	0.522554	0.517795	0.465778	0.457625	0.491192	0.514906
10.98	0.563704	0.564129	0.522493	0.51789	0.465733	0.458046	0.489402	0.514685
11	0.563759	0.564144	0.522544	0.518015	0.465702	0.458353	0.487727	0.51444
11.02	0.56378	0.564037	0.522535	0.51791	0.465849	0.458744	0.486044	0.514193
11.04	0.563934	0.563989	0.522627	0.517918	0.466097	0.458967	0.484554	0.514213
11.06	0.563842	0.563944	0.52263	0.517863	0.466439	0.459382	0.483072	0.514152
11.08	0.563821	0.563831	0.522744	0.517876	0.466429	0.459592	0.481691	0.514156
11.1	0.563758	0.563861	0.522781	0.518014	0.466684	0.459773	0.480032	0.514038
11.12	0.563671	0.563804	0.52273	0.51818	0.466842	0.45991	0.478693	0.513765
11.14	0.563672	0.563752	0.522778	0.518315	0.467428	0.46006	0.47733	0.51336
11.16	0.563707	0.563716	0.522778	0.518378	0.467538	0.460157	0.476399	0.512943
11.18	0.563629	0.563677	0.522693	0.518479	0.467902	0.460192	0.475243	0.51249
11.2	0.563589	0.563684	0.522649	0.518536	0.468083	0.460407	0.474144	0.511935
11.22	0.563534	0.56369	0.522609	0.518448	0.468544	0.460782	0.472659	0.511345
11.24	0.56352	0.563728	0.522685	0.518623	0.468926	0.461047	0.471577	0.510852
11.26	0.563491	0.563745	0.522806	0.518827	0.469687	0.461344	0.470408	0.510307
11.28	0.563455	0.563869	0.522731	0.518818	0.470293	0.461602	0.469425	0.509731
11.3	0.563528	0.563961	0.522787	0.518986	0.47098	0.461926	0.468389	0.509198
11.32	0.563524	0.564013	0.522748	0.519063	0.471243	0.461973	0.467483	0.508496
11.34	0.563496	0.564022	0.522727	0.51903	0.47152	0.462404	0.466775	0.50768
11.36	0.563578	0.564048	0.522693	0.519062	0.471643	0.462647	0.465957	0.506737
11.38	0.563712	0.564047	0.522669	0.519167	0.471825	0.462944	0.465285	0.50583
11.4	0.563772	0.564098	0.522617	0.519156	0.47175	0.463341	0.464865	0.505012
11.42	0.563724	0.564123	0.522675	0.519121	0.471571	0.46382	0.464709	0.504245
11.44	0.563745	0.564106	0.52271	0.518943	0.471393	0.464195	0.464331	0.503204
11.46	0.563713	0.564096	0.522747	0.518871	0.471273	0.464536	0.46451	0.502162
11.48	0.56375	0.564131	0.522912	0.518868	0.471076	0.464737	0.464131	0.500819
11.5	0.56378	0.564172	0.522823	0.518813	0.470883	0.46496	0.46443	0.49955
11.52	0.563771	0.564203	0.522859	0.518676	0.470816	0.465021	0.464219	0.498251
11.54	0.563725	0.564331	0.522606	0.518518	0.47074	0.465316	0.464461	0.496858
11.56	0.563662	0.564442	0.522443	0.51839	0.470517	0.465208	0.464316	0.495523
11.58	0.563572	0.564464	0.522314	0.518468	0.470379	0.46512	0.464727	0.494011
11.6	0.563544	0.564513	0.522168	0.518468	0.47034	0.46499	0.464834	0.49253
11.62	0.563415	0.564506	0.522091	0.518479	0.470289	0.464903	0.4652	0.490969
11.64	0.563297	0.564495	0.522054	0.518647	0.470196	0.464976	0.465326	0.489604
11.66	0.563134	0.564328	0.521974	0.518831	0.470383	0.46501	0.466063	0.48806
11.68	0.562924	0.564274	0.521802	0.519137	0.470457	0.465056	0.46644	0.486511
11.7	0.562686	0.564187	0.521415	0.519631	0.470399	0.46515	0.466827	0.484908
11.72	0.562555	0.564123	0.521044	0.520045	0.470252	0.465222	0.467009	0.483352
11.74	0.562259	0.564262	0.520649	0.520495	0.470107	0.46531	0.467293	0.481781
11.76	0.56206	0.564205	0.520522	0.52104	0.470029	0.465415	0.467963	0.480473
11.78	0.561684	0.564141	0.520281	0.521592	0.469789	0.465777	0.468893	0.4792
11.8	0.561423	0.564064	0.520241	0.522179	0.469419	0.465956	0.469666	0.478039
11.82	0.561291	0.56405	0.520179	0.522746	0.46922	0.466166	0.470345	0.4771
11.84	0.561237	0.564167	0.520037	0.523298	0.469064	0.466433	0.470843	0.476273
11.86	0.561108	0.56415	0.519907	0.524056	0.469348	0.466892	0.47116	0.475452
11.88	0.56096	0.5641	0.519751	0.524754	0.469645	0.46701	0.471216	0.474716
11.9	0.560535	0.564114	0.519621	0.525247	0.470026	0.467157	0.47137	0.473957
11.92	0.559922	0.564234	0.519437	0.525604	0.470364	0.467334	0.471505	0.473442
11.94	0.559254	0.564154	0.51939	0.526041	0.47116	0.467362	0.47173	0.472841
11.96	0.558581	0.564151	0.519401	0.526415	0.471648	0.467354	0.471854	0.472348
11.98	0.557924	0.564049	0.519438	0.526813	0.472198	0.467478	0.471908	0.471656
12	0.557348	0.564015	0.519733	0.527339	0.472374	0.467938	0.471736	0.470985
12.02	0.55678	0.563949	0.519875	0.527925	0.472458	0.468956	0.471556	0.470236
12.04	0.55605	0.563968	0.520023	0.528522	0.47225	0.470131	0.47134	0.469885
12.06	0.555405	0.563904	0.52024	0.528929	0.472061	0.471346	0.471248	0.469456
12.08	0.554876	0.563846	0.520412	0.529332	0.47181	0.472106	0.471159	0.469133
12.1	0.554483	0.563725	0.520519	0.529417	0.471739	0.47281	0.471277	0.468854
12.12	0.554087	0.563695	0.520637	0.529621	0.471713	0.473469	0.471188	0.468474
12.14	0.553675	0.563674	0.520857	0.529616	0.471721	0.474111	0.47139	0.468054
12.16	0.553269	0.563612	0.521221	0.529624	0.471739	0.474912	0.471299	0.467738
12.18	0.552715	0.563661	0.521421	0.529461	0.471955	0.475623	0.471335	0.467665
12.2	0.552287	0.563674	0.521511	0.529438	0.472132	0.476446	0.4714	0.467611
12.22	0.551758	0.563668	0.521696	0.529403	0.47214	0.477465	0.471289	0.46812
12.24	0.551222	0.5639	0.521835	0.529506	0.472128	0.477103	0.471217	0.468574
12.26	0.550688	0.563887	0.521967	0.529548	0.472182	0.477075	0.47114	0.469649
12.28	0.549941	0.563802	0.522192	0.529635	0.472294	0.47724	0.47113	0.470071
12.3	0.54906	0.563767	0.522369	0.529294	0.472464	0.477643	0.471361	0.470985
12.32	0.548228	0.563763	0.522511	0.529106	0.47269	0.478073	0.471504	0.471382
12.34	0.547249	0.563774	0.522612	0.528572	0.473113	0.478607	0.471717	0.472282
12.36	0.54642	0.563689	0.522893	0.528406	0.473389	0.479341	0.471967	0.472585
12.38	0.54541	0.563771	0.523176	0.527743	0.473704	0.48027	0.472174	0.473031
12.4	0.544422	0.563896	0.523504	0.527324	0.473918	0.480973	0.472208	0.472968
12.42	0.54317	0.56403	0.523755	0.526717	0.47416	0.481154	0.472241	0.473184
12.44	0.542192	0.564073	0.524084	0.526191	0.474134	0.481282	0.472144	0.472872
12.46	0.540854	0.564131	0.524407	0.525247	0.474193	0.481498	0.47198	0.472969
12.48	0.539833	0.564149	0.524662	0.524716	0.474123	0.481023	0.472001	0.472896
12.5	0.538691	0.564182	0.524633	0.523855	0.474114	0.480415	0.472159	0.473046
12.52	0.537752	0.56426	0.524841	0.523138	0.473935	0.47982	0.472125	0.472848
12.54	0.536583	0.564195	0.525086	0.521916	0.473885	0.479106	0.472302	0.472948
12.56	0.53562	0.564175	0.525506	0.520986	0.473847	0.478853	0.472205	0.472676
12.58	0.534336	0.564086	0.525751	0.519786	0.473812	0.479043	0.472347	0.472683
12.6	0.533208	0.564078	0.526138	0.518837	0.473781	0.479455	0.472599	0.472646
12.62	0.531811	0.564117	0.526242	0.517806	0.473788	0.479647	0.472858	0.472628
12.64	0.530599	0.564142	0.526412	0.516824	0.473983	0.479376	0.47299	0.472286
12.66	0.528827	0.564142	0.526509	0.515651	0.474268	0.478039	0.473208	0.471906
12.68	0.527215	0.564169	0.526601	0.51457	0.474703	0.476166	0.473226	0.47138
12.7	0.525251	0.56432	0.52678	0.513282	0.475454	0.474335	0.473229	0.47086
12.72	0.523698	0.564307	0.526762	0.512304	0.476085	0.472881	0.473063	0.470521
12.74	0.521844	0.564361	0.526667	0.511478	0.47658	0.472063	0.472928	0.470122
12.76	0.5203	0.564292	0.526341	0.51046	0.476852	0.471427	0.472876	0.469521
12.78	0.518597	0.56421	0.525777	0.5093	0.477396	0.470964	0.472906	0.468915
12.8	0.51724	0.56413	0.525021	0.508261	0.478001	0.470711	0.472844	0.468083
12.82	0.515542	0.564265	0.524336	0.507198	0.478785	0.470621	0.473037	0.467185
12.84	0.51426	0.564258	0.523805	0.506206	0.479582	0.470955	0.473251	0.466276
12.86	0.512474	0.564238	0.523111	0.505258	0.480211	0.471853	0.473281	0.465581
12.88	0.511145	0.564095	0.522413	0.504461	0.480684	0.473141	0.473215	0.46485
12.9	0.509495	0.563929	0.521483	0.503611	0.481214	0.475039	0.473266	0.464184
12.92	0.508117	0.563765	0.520569	0.502734	0.481645	0.477466	0.473305	0.463413
12.94	0.506805	0.563651	0.519475	0.501765	0.481974	0.480555	0.473521	0.462765
12.96	0.505944	0.563487	0.518286	0.500635	0.482355	0.484655	0.473624	0.462445
12.98	0.50475	0.563459	0.517007	0.49954	0.482747	0.489614	0.473921	0.462262
13	0.503907	0.563279	0.515722	0.498388	0.48303	0.495397	0.474161	0.462296
13.02	0.502651	0.563104	0.51411	0.497427	0.483396	0.502013	0.474344	0.462591
13.04	0.501545	0.562871	0.512676	0.496535	0.483531	0.509253	0.474374	0.462965
13.06	0.50011	0.562791	0.510952	0.495724	0.483807	0.51692	0.47455	0.463748
13.08	0.498921	0.562709	0.509355	0.494899	0.483983	0.524522	0.474579	0.464404
13.1	0.497557	0.562543	0.507497	0.493982	0.483684	0.531989	0.474674	0.465025
13.12	0.49647	0.562352	0.505895	0.493052	0.483223	0.539034	0.47486	0.465595
13.14	0.49542	0.562118	0.503871	0.492289	0.482879	0.545594	0.474967	0.466244
13.16	0.494424	0.561722	0.502114	0.491619	0.483148	0.551566	0.475464	0.466687
13.18	0.493615	0.56148	0.499766	0.491321	0.483096	0.557377	0.475774	0.467134
13.2	0.492864	0.561176	0.4976	0.490972	0.483201	0.562821	0.475801	0.467466
13.22	0.492252	0.560989	0.494897	0.490654	0.483401	0.568132	0.476279	0.467942
13.24	0.491876	0.560752	0.492707	0.490196	0.483473	0.573263	0.476803	0.468466
13.26	0.49158	0.560619	0.490246	0.489765	0.483519	0.578393	0.477296	0.469297
13.28	0.491397	0.56043	0.488112	0.489379	0.482777	0.583314	0.477827	0.470296
13.3	0.491153	0.560227	0.485548	0.488914	0.481939	0.588182	0.478347	0.471346
13.32	0.491128	0.559789	0.483351	0.488625	0.481542	0.592949	0.478539	0.472316
13.34	0.491164	0.559413	0.480921	0.488645	0.480952	0.59772	0.478367	0.473382
13.36	0.491225	0.558951	0.479045	0.488655	0.480519	0.602305	0.478051	0.474442
13.38	0.491459	0.55845	0.476831	0.488972	0.480334	0.606542	0.478008	0.4756
13.4	0.491703	0.557636	0.475216	0.489266	0.480455	0.610059	0.478385	0.476855
13.42	0.491974	0.557024	0.473074	0.489671	0.480948	0.613141	0.478791	0.477884
13.44	0.492176	0.556265	0.471206	0.490175	0.481652	0.61593	0.478748	0.478756
13.46	0.492359	0.555524	0.468972	0.490751	0.482438	0.618449	0.4792	0.479518
13.48	0.492753	0.554668	0.467251	0.491215	0.483138	0.620732	0.479875	0.48026
13.5	0.49322	0.553854	0.465749	0.491566	0.483316	0.62271	0.480353	0.480991
13.52	0.493788	0.552894	0.464689	0.491642	0.483435	0.625	0.480645	0.481532
13.54	0.494322	0.552043	0.463483	0.491926	0.484208	0.625	0.481116	0.481845
13.56	0.494874	0.550898	0.462506	0.491924	0.485816	0.625	0.480883	0.482293
13.58	0.49545	0.549954	0.461697	0.491944	0.487685	0.625	0.480049	0.482752
13.6	0.495935	0.548633	0.46149	0.491951	0.489563	0.625	0.479301	0.483247
13.62	0.496479	0.547375	0.461392	0.492051	0.49116	0.625	0.478853	0.483922
13.64	0.497029	0.545864	0.461536	0.492399	0.492623	0.625	0.47868	0.484654
13.66	0.497499	0.544532	0.461823	0.492715	0.494886	0.625	0.478895	0.485629
13.68	0.498068	0.54296	0.462415	0.492884	0.49736	0.625	0.478975	0.486708
13.7	0.498751	0.541557	0.463164	0.49305	0.499937	0.625	0.478619	0.487885
13.72	0.499475	0.539964	0.464099	0.493188	0.502567	0.625	0.477618	0.488697
13.74	0.50024	0.538666	0.465105	0.493258	0.505015	0.625	0.476389	0.489447
13.76	0.500744	0.536918	0.46608	0.493305	0.50764	0.625	0.474948	0.489946
13.78	0.501253	0.535319	0.467152	0.493522	0.510507	0.625	0.473201	0.490573
13.8	0.501639	0.533444	0.468291	0.493615	0.513652	0.625	0.471601	0.490862
13.82	0.501935	0.531809	0.469226	0.493618	0.516999	0.625	0.470057	0.491079
13.84	0.502245	0.52992	0.470269	0.493646	0.520361	0.625	0.468638	0.491236
13.86	0.502467	0.528408	0.471625	0.493557	0.523917	0.625	0.467424	0.491621
13.88	0.502571	0.526455	0.473047	0.493358	0.527669	0.625	0.466436	0.492003
13.9	0.502658	0.524694	0.474549	0.49332	0.531654	0.625	0.466021	0.492399
13.92	0.502936	0.522552	0.476055	0.493416	0.53607	0.625	0.466003	0.492721
13.94	0.503029	0.52108	0.477614	0.493472	0.541112	0.625	0.466564	0.492976
13.96	0.503095	0.519352	0.479021	0.493541	0.5461	0.625	0.468214	0.49326
13.98	0.503042	0.518091	0.480217	0.493726	0.551264	0.625	0.471038	0.493423
14	0.503142	0.516415	0.481216	0.49397	0.556345	0.625	0.475068	0.493582
14.02	0.503032	0.51512	0.482006	0.494253	0.561361	0.625	0.480512	0.493777
14.04	0.502858	0.513489	0.482942	0.494423	0.566307	0.625	0.487555	0.493885
14.06	0.502589	0.512358	0.483821	0.494755	0.571398	0.625	0.495888	0.494059
14.08	0.502003	0.510824	0.484751	0.495124	0.576305	0.625	0.504947	0.49405
14.1	0.501346	0.509551	0.485505	0.495592	0.581145	0.625	0.514645	0.494328
14.12	0.50063	0.508207	0.486174	0.495957	0.585582	0.625	0.524661	0.494677
14.14	0.50028	0.50697	0.486944	0.496231	0.589562	0.625	0.534574	0.495222
14.16	0.499881	0.5058	0.487727	0.496653	0.592983	0.625	0.543856	0.495813
14.18	0.499639	0.50481	0.488418	0.496956	0.596138	0.625	0.552545	0.496567
14.2	0.499513	0.504004	0.489071	0.497293	0.599055	0.625	0.560856	0.49714
14.22	0.499585	0.503064	0.48965	0.497752	0.601613	0.625	0.568487	0.497056
14.24	0.499632	0.502197	0.490337	0.498227	0.604001	0.625	0.575076	0.496712
14.26	0.499888	0.501465	0.490863	0.498735	0.606307	0.625	0.580748	0.496484
14.28	0.49981	0.500774	0.491317	0.499121	0.608676	0.625	0.585736	0.496505
14.3	0.499965	0.500121	0.491588	0.499421	0.610795	0.625	0.590477	0.496594
14.32	0.500303	0.499624	0.491754	0.499921	0.612833	0.625	0.594922	0.49658
14.34	0.500732	0.499261	0.491759	0.500508	0.614879	0.625	0.599143	0.496486
14.36	0.50127	0.498977	0.491849	0.501085	0.617191	0.625	0.60324	0.496077
14.38	0.501866	0.498684	0.49188	0.501405	0.619327	0.625	0.607214	0.495933
14.4	0.502525	0.49827	0.491936	0.501665	0.621175	0.625	0.610945	0.495905
14.42	0.503351	0.497835	0.492004	0.502045	0.622466	0.625	0.614246	0.495969
14.44	0.503987	0.49756	0.492104	0.502465	0.623505	0.625	0.617024	0.495971
14.46	0.504589	0.497334	0.492287	0.502954	0.625	0.625	0.619518	0.496353
14.48	0.505165	0.497371	0.492416	0.503475	0.625	0.625	0.621696	0.49679
14.5	0.505731	0.497501	0.492731	0.503945	0.625	0.625	0.625	0.497633
14.52	0.506264	0.497768	0.492979	0.504347	0.625	0.625	0.625	0.498424
14.54	0.50689	0.49813	0.492969	0.504716	0.625	0.625	0.625	0.499347
14.56	0.507284	0.498577	0.493074	0.505	0.625	0.625	0.625	0.500248
14.58	0.507571	0.498689	0.492919	0.505339	0.625	0.625	0.625	0.501328
14.6	0.507972	0.498916	0.492956	0.505704	0.625	0.625	0.625	0.502093
14.62	0.508444	0.499141	0.493237	0.506029	0.625	0.625	0.625	0.502082
14.64	0.508811	0.49944	0.493365	0.506338	0.625	0.625	0.625	0.501541
14.66	0.509363	0.499815	0.493511	0.506839	0.625	0.625	0.625	0.500555
14.68	0.509909	0.500232	0.493797	0.507325	0.625	0.625	0.625	0.498964
14.7	0.510718	0.500519	0.494126	0.507832	0.625	0.625	0.625	0.497284
14.72	0.511601	0.500646	0.494439	0.508251	0.625	0.625	0.625	0.495755
14.74	0.512439	0.500724	0.494869	0.508649	0.625	0.625	0.625	0.493953
14.76	0.51324	0.500852	0.495421	0.508838	0.625	0.625	0.625	0.492154
14.78	0.513974	0.501043	0.49593	0.509039	0.625	0.625	0.625	0.490475
14.8	0.514566	0.501213	0.496437	0.509056	0.625	0.625	0.625	0.488973
14.82	0.515169	0.50144	0.497012	0.509252	0.625	0.625	0.625	0.487559
14.84	0.515821	0.501724	0.497538	0.509402	0.625	0.625	0.625	0.486507
14.86	0.516416	0.501758	0.498	0.509523	0.625	0.625	0.625	0.485642
14.88	0.517047	0.501809	0.498684	0.509892	0.625	0.625	0.625	0.4853
14.9	0.51784	0.501669	0.499179	0.510378	0.625	0.625	0.625	0.48558
14.92	0.518904	0.501348	0.499471	0.510904	0.625	0.625	0.625	0.486464
14.94	0.520105	0.500995	0.500097	0.510678	0.625	0.625	0.625	0.488164
14.96	0.521235	0.500571	0.500414	0.510629	0.625	0.625	0.625	0.490486
14.98	0.522314	0.500143	0.500331	0.510478	0.625	0.625	0.625	0.493632
15	0.522999	0.499988	0.500598	0.510474	0.625	0.625	0.625	0.497718
15.02	0.523793	0.499919	0.501016	0.510649	0.625	0.625	0.625	0.50259
15.04	0.524402	0.500031	0.501478	0.511061	0.625	0.625	0.625	0.508524
15.06	0.52488	0.499959	0.501906	0.511426	0.625	0.625	0.625	0.515142
15.08	0.525254	0.49972	0.502392	0.511368	0.625	0.625	0.625	0.522363
15.1	0.525763	0.499586	0.503013	0.510765	0.625	0.625	0.625	0.529846
15.12	0.5264	0.499548	0.503617	0.510116	0.625	0.625	0.625	0.537341
15.14	0.527102	0.4995	0.504147	0.509394	0.625	0.625	0.625	0.544789
15.16	0.527902	0.499359	0.504776	0.508013	0.625	0.625	0.625	0.552185
15.18	0.528471	0.499379	0.505385	0.506313	0.625	0.625	0.625	0.559184
15.2	0.529103	0.499294	0.50597	0.504641	0.625	0.625	0.625	0.565818
15.22	0.529764	0.499413	0.506478	0.502839	0.625	0.625	0.625	0.571913
15.24	0.530254	0.49958	0.506804	0.50113	0.625	0.625	0.625	0.577171
15.26	0.530756	0.499611	0.507088	0.499721	0.625	0.625	0.625	0.581582
15.28	0.531159	0.499742	0.507227	0.498813	0.625	0.625	0.625	0.58544
15.3	0.531627	0.499757	0.50715	0.498619	0.625	0.625	0.625	0.589134
15.32	0.532007	0.499745	0.507074	0.499812	0.625	0.625	0.625	0.592481
15.34	0.532462	0.499588	0.507039	0.50239	0.625	0.625	0.625	0.595804
15.36	0.532809	0.499519	0.507169	0.506687	0.625	0.625	0.625	0.598918
15.38	0.533199	0.499444	0.50743	0.511883	0.625	0.625	0.625	0.601946
15.4	0.533585	0.499464	0.507695	0.518334	0.625	0.625	0.625	0.604987
15.42	0.533914	0.499427	0.507886	0.525505	0.625	0.625	0.625	0.607994
15.44	0.534129	0.499528	0.508087	0.533441	0.625	0.625	0.625	0.610767
15.46	0.534348	0.499628	0.508484	0.541765	0.625	0.625	0.625	0.613205
15.48	0.534509	0.499753	0.50865	0.550292	0.625	0.625	0.625	0.61544
15.5	0.534602	0.499863	0.508817	0.558522	0.625	0.625	0.625	0.617667
15.52	0.534626	0.499914	0.508891	0.566063	0.625	0.625	0.625	0.619772
15.54	0.534738	0.5001	0.509022	0.572931	0.625	0.625	0.625	0.621734
15.56	0.534764	0.5003	0.509055	0.579518	0.625	0.625	0.625	0.623315
15.58	0.534851	0.500584	0.50934	0.585909	0.625	0.625	0.625	0.624717
15.6	0.535022	0.500792	0.509582	0.591708	0.625	0.625	0.625	0.625827
15.62	0.535247	0.50108	0.510014	0.596807	0.625	0.625	0.625	0.62674
15.64	0.535464	0.501451	0.510483	0.601184	0.625	0.625	0.625	0.627441
15.66	0.535534	0.501645	0.510816	0.605149	0.625	0.625	0.625	0.627953
15.68	0.535584	0.502074	0.511156	0.608632	0.625	0.625	0.625	0.628264
15.7	0.535236	0.502603	0.511503	0.611925	0.625	0.625	0.625	0.628476
15.72	0.534555	0.503052	0.511706	0.615037	0.625	0.625	0.625	0.628597
15.74	0.533386	0.503505	0.511678	0.617704	0.625	0.625	0.625	0.628659
15.76	0.53186	0.504058	0.511567	0.619954	0.625	0.625	0.625	0.6287
15.78	0.530238	0.504593	0.511646	0.621817	0.625	0.625	0.625	0.628726
15.8	0.528446	0.505147	0.511772	0.623376	0.625	0.625	0.625	0.628743
15.82	0.5264	0.505603	0.511637	0.625	0.625	0.625	0.625	0.628773
15.84	0.524215	0.50615	0.511417	0.625	0.625	0.625	0.625	0.628816
15.86	0.521937	0.506566	0.510952	0.625	0.625	0.625	0.625	0.628865
15.88	0.519549	0.506616	0.510439	0.625	0.625	0.625	0.625	0.62892
15.9	0.51737	0.506697	0.509724	0.625	0.625	0.625	0.625	0.628981
15.92	0.515486	0.506807	0.50877	0.625	0.625	0.625	0.625	0.629026
15.94	0.513751	0.507002	0.508125	0.625	0.625	0.625	0.625	0.629051
15.96	0.512458	0.507316	0.507859	0.625	0.625	0.625	0.625	0.629051
15.98	0.511443	0.507632	0.507853	0.625	0.625	0.625	0.625	0.629063
16	0.51108	0.507917	0.50842	0.625	0.625	0.625	0.625	0.629083
16.02	0.511445	0.508301	0.509197	0.625	0.625	0.625	0.625	0.629111
16.04	0.5124	0.508807	0.509739	0.625	0.625	0.625	0.625	0.629129
16.06	0.513735	0.50928	0.510535	0.625	0.625	0.625	0.625	0.629158
16.08	0.515342	0.509907	0.511024	0.625	0.625	0.625	0.625	0.62917
16.1	0.517409	0.510641	0.511474	0.625	0.625	0.625	0.625	0.629173
16.12	0.51998	0.511295	0.511956	0.625	0.625	0.625	0.625	0.629181
16.14	0.522883	0.511841	0.512341	0.625	0.625	0.625	0.625	0.629208
16.16	0.526036	0.512397	0.512354	0.625	0.625	0.625	0.625	0.629233
16.18	0.529358	0.512997	0.511843	0.625	0.625	0.625	0.625	0.629262
16.2	0.533134	0.513407	0.511807	0.625	0.625	0.625	0.625	0.629303
16.22	0.53765	0.51381	0.511971	0.625	0.625	0.625	0.625	0.629352
16.24	0.543163	0.514257	0.512206	0.625	0.625	0.625	0.625	0.629375
16.26	0.549179	0.514749	0.512748	0.625	0.625	0.625	0.625	0.629395
16.28	0.555161	0.515102	0.513484	0.625	0.625	0.625	0.625	0.629393
16.3	0.561163	0.515595	0.514517	0.625	0.625	0.625	0.625	0.629401
16.32	0.567093	0.516007	0.515206	0.625	0.625	0.625	0.625	0.629393
16.34	0.573252	0.516583	0.515828	0.625	0.625	0.625	0.625	0.629376
16.36	0.579244	0.516947	0.516068	0.625	0.625	0.625	0.625	0.629355
16.38	0.584576	0.517322	0.516108	0.625	0.625	0.625	0.625	0.629346
16.4	0.589173	0.517848	0.516163	0.625	0.625	0.625	0.625	0.62933
16.42	0.593343	0.518326	0.516053	0.625	0.625	0.625	0.625	0.629333
16.44	0.597316	0.518753	0.515771	0.625	0.625	0.625	0.625	0.629334
16.46	0.601099	0.519271	0.515336	0.625	0.625	0.625	0.625	0.629344
16.48	0.604612	0.519708	0.514436	0.625	0.625	0.625	0.625	0.629343
16.5	0.607719	0.520195	0.513369	0.625	0.625	0.625	0.625	0.629349
16.52	0.610598	0.520634	0.512706	0.625	0.625	0.625	0.625	0.629331
16.54	0.613281	0.520934	0.512094	0.625	0.625	0.625	0.625	0.629275
16.56	0.615981	0.521266	0.511036	0.625	0.625	0.625	0.625	0.629176
16.58	0.618282	0.52174	0.510045	0.625	0.625	0.625	0.625	0.629036
16.6	0.620322	0.522147	0.508374	0.625	0.625	0.625	0.625	0.628862
16.62	0.621773	0.522621	0.506097	0.625	0.625	0.625	0.625	0.628699
16.64	0.62337	0.523148	0.503626	0.625	0.625	0.625	0.625	0.628486
16.66	0.625	0.523654	0.501054	0.625	0.625	0.625	0.625	0.628291
16.68	0.625	0.524298	0.498624	0.625	0.625	0.625	0.625	0.627993
16.7	0.625	0.525002	0.496159	0.625	0.625	0.625	0.625	0.627581
16.72	0.625	0.525594	0.494388	0.625	0.625	0.625	0.625	0.627072
16.74	0.625	0.52609	0.493168	0.625	0.625	0.625	0.625	0.626367
16.76	0.625	0.526363	0.493109	0.625	0.625	0.625	0.625	0.625405
16.78	0.625	0.526494	0.494557	0.625	0.625	0.625	0.625	0.624195
16.8	0.625	0.526198	0.497626	0.625	0.625	0.625	0.625	0.622782
16.82	0.625	0.525909	0.501699	0.625	0.625	0.625	0.625	0.621271
16.84	0.625	0.52579	0.506776	0.625	0.625	0.625	0.625	0.619247
16.86	0.625	0.525558	0.512886	0.625	0.625	0.625	0.625	0.616896
16.88	0.625	0.525167	0.519785	0.625	0.625	0.625	0.625	0.614188
16.9	0.625	0.524536	0.527031	0.625	0.625	0.625	0.625	0.611457
16.92	0.625	0.523831	0.534647	0.625	0.625	0.625	0.625	0.608731
16.94	0.625	0.523288	0.542307	0.625	0.625	0.625	0.625	0.606277
16.96	0.625	0.522549	0.549496	0.625	0.625	0.625	0.625	0.603728
16.98	0.625	0.521633	0.55635	0.625	0.625	0.625	0.625	0.601172
17	0.625	0.5206	0.562618	0.625	0.625	0.625	0.625	0.598726
17.02	0.625	0.519381	0.56826	0.625	0.625	0.625	0.625	0.596444
17.04	0.625	0.517867	0.573504	0.625	0.625	0.625	0.625	0.594134
17.06	0.625	0.516384	0.578295	0.625	0.625	0.625	0.625	0.592117
17.08	0.625	0.514584	0.582619	0.625	0.625	0.625	0.625	0.590185
17.1	0.625	0.512669	0.586602	0.625	0.625	0.625	0.625	0.588803
17.12	0.625	0.510668	0.590249	0.625	0.625	0.625	0.625	0.587966
17.14	0.625	0.50873	0.593784	0.625	0.625	0.625	0.625	0.587603
17.16	0.625	0.506777	0.597039	0.625	0.625	0.625	0.625	0.587843
17.18	0.625	0.504864	0.600391	0.625	0.625	0.625	0.625	0.588552
17.2	0.625	0.50264	0.603744	0.625	0.625	0.625	0.625	0.589581
17.22	0.625	0.500408	0.60726	0.625	0.625	0.625	0.625	0.590943
17.24	0.625	0.497965	0.610787	0.625	0.625	0.625	0.625	0.59258
17.26	0.625	0.495556	0.613999	0.625	0.625	0.625	0.625	0.594407
17.28	0.625	0.493103	0.616848	0.625	0.625	0.625	0.625	0.596314
17.3	0.625	0.490765	0.619221	0.625	0.625	0.625	0.625	0.598611
17.32	0.625	0.488925	0.621155	0.625	0.625	0.625	0.625	0.600951
17.34	0.625	0.487649	0.622771	0.625	0.625	0.625	0.625	0.60356
17.36	0.625	0.486788	0.625	0.625	0.625	0.625	0.625	0.606082
17.38	0.625	0.486811	0.625	0.625	0.625	0.625	0.625	0.608606
17.4	0.625	0.487343	0.625	0.625	0.625	0.625	0.625	0.610923
17.42	0.625	0.488592	0.625	0.625	0.625	0.625	0.625	0.613314
17.44	0.625	0.490314	0.625	0.625	0.625	0.625	0.625	0.615471
17.46	0.625	0.492613	0.625	0.625	0.625	0.625	0.625	0.61756
17.48	0.625	0.495185	0.625	0.625	0.625	0.625	0.625	0.61935
17.5	0.625	0.49802	0.625	0.625	0.625	0.625	0.625	0.621054
17.52	0.625	0.50122	0.625	0.625	0.625	0.625	0.625	0.622554
17.54	0.625	0.504913	0.625	0.625	0.625	0.625	0.625	0.625
17.56	0.625	0.508767	0.625	0.625	0.625	0.625	0.625	0.625
17.58	0.625	0.512711	0.625	0.625	0.625	0.625	0.625	0.625
17.6	0.625	0.517023	0.625	0.625	0.625	0.625	0.625	0.625
17.62	0.625	0.521648	0.625	0.625	0.625	0.625	0.625	0.625
17.64	0.625	0.526651	0.625	0.625	0.625	0.625	0.625	0.625
17.66	0.625	0.53159	0.625	0.625	0.625	0.625	0.625	0.625
17.68	0.625	0.536351	0.625	0.625	0.625	0.625	0.625	0.625
17.7	0.625	0.541102	0.625	0.625	0.625	0.625	0.625	0.625
17.72	0.625	0.545704	0.625	0.625	0.625	0.625	0.625	0.625
17.74	0.625	0.550518	0.625	0.625	0.625	0.625	0.625	0.625
17.76	0.625	0.55487	0.625	0.625	0.625	0.625	0.625	0.625
17.78	0.625	0.558824	0.625	0.625	0.625	0.625	0.625	0.625
17.8	0.625	0.562607	0.625	0.625	0.625	0.625	0.625	0.625
17.82	0.625	0.566176	0.625	0.625	0.625	0.625	0.625	0.625
17.84	0.625	0.569825	0.625	0.625	0.625	0.625	0.625	0.625
17.86	0.625	0.573355	0.625	0.625	0.625	0.625	0.625	0.625
17.88	0.625	0.576868	0.625	0.625	0.625	0.625	0.625	0.625
17.9	0.625	0.580199	0.625	0.625	0.625	0.625	0.625	0.625
17.92	0.625	0.58348	0.625	0.625	0.625	0.625	0.625	0.625
17.94	0.625	0.586793	0.625	0.625	0.625	0.625	0.625	0.625
17.96	0.625	0.590207	0.625	0.625	0.625	0.625	0.625	0.625
17.98	0.625	0.593498	0.625	0.625	0.625	0.625	0.625	0.625
18	0.625	0.596681	0.625	0.625	0.625	0.625	0.625	0.625
18.02	0.625	0.599663	0.625	0.625	0.625	0.625	0.625	0.625
18.04	0.625	0.602514	0.625	0.625	0.625	0.625	0.625	0.625
18.06	0.625	0.605095	0.625	0.625	0.625	0.625	0.625	0.625
18.08	0.625	0.607556	0.625	0.625	0.625	0.625	0.625	0.625
18.1	0.625	0.609731	0.625	0.625	0.625	0.625	0.625	0.625
18.12	0.625	0.611768	0.625	0.625	0.625	0.625	0.625	0.625
18.14	0.625	0.613631	0.625	0.625	0.625	0.625	0.625	0.625
18.16	0.625	0.615386	0.625	0.625	0.625	0.625	0.625	0.625
18.18	0.625	0.617026	0.625	0.625	0.625	0.625	0.625	0.625
18.2	0.625	0.61867	0.625	0.625	0.625	0.625	0.625	0.625
18.22	0.625	0.620277	0.625	0.625	0.625	0.625	0.625	0.625
18.24	0.625	0.621713	0.625	0.625	0.625	0.625	0.625	0.625
18.26	0.625	0.622986	0.625	0.625	0.625	0.625	0.625	0.625
18.28	0.625	0.625	0.625	0.625	0.625	0.625	0.625	0.625
18.3	0.625	0.625	0.625	0.625	0.625	0.625	0.625	0.625
18.32	0.625	0.625	0.625	0.625	0.625	0.625	0.625	0.625
18.34	0.625	0.625	0.625	0.625	0.625	0.625	0.625	0.625
18.36	0.625	0.625	0.625	0.625	0.625	0.625	0.625	0.625
18.38	0.625	0.625	0.625	0.625	0.625	0.625	0.625	0.625
18.4	0.625	0.625	0.625	0.625	0.625	0.625	0.625	0.625
18.42	0.625	0.625	0.625	0.625	0.625	0.625	0.625	0.625
18.44	0.625	0.625	0.625	0.625	0.625	0.625	0.625	0.625
18.46	0.625	0.625	0.625	0.625	0.625	0.625	0.625	0.625
18.48	0.625	0.625	0.625	0.625	0.625	0.625	0.625	0.625
18.5	0.625	0.625	0.625	0.625	0.625	0.625	0.625	0.625
18.52	0.625	0.625	0.625	0.625	0.625	0.625	0.625	0.625
18.54	0.625	0.625	0.625	0.625	0.625	0.625	0.625	0.625
18.56	0.625	0.625	0.625	0.625	0.625	0.625	0.625	0.625
18.58	0.625	0.625	0.625	0.625	0.625	0.625	0.625	0.625
18.6	0.625	0.625	0.625	0.625	0.625	0.625	0.625	0.625
18.62	0.625	0.625	0.625	0.625	0.625	0.625	0.625	0.625
18.64	0.625	0.625	0.625	0.625	0.625	0.625	0.625	0.625
18.66	0.625	0.625	0.625	0.625	0.625	0.625	0.625	0.625
18.68	0.625	0.625	0.625	0.625	0.625	0.625	0.625	0.625
18.7	0.625	0.625	0.625	0.625	0.625	0.625	0.625	0.625
18.72	0.625	0.625	0.625	0.625	0.625	0.625	0.625	0.625
18.74	0.625	0.625	0.625	0.625	0.625	0.625	0.625	0.625
18.76	0.625	0.625	0.625	0.625	0.625	0.625	0.625	0.625
18.78	0.625	0.625	0.625	0.625	0.625	0.625	0.625	0.625
18.8	0.625	0.625	0.625	0.625	0.625	0.625	0.625	0.625
18.82	0.625	0.625	0.625	0.625	0.625	0.625	0.625	0.625
18.84	0.625	0.625	0.625	0.625	0.625	0.625	0.625	0.625
18.86	0.625	0.625	0.625	0.625	0.625	0.625	0.625	0.625
18.88	0.625	0.625	0.625	0.625	0.625	0.625	0.625	0.625
18.9	0.625	0.625	0.625	0.625	0.625	0.625	0.625	0.625
18.92	0.625	0.625	0.625	0.625	0.625	0.625	0.625	0.625
18.94	0.625	0.625	0.625	0.625	0.625	0.625	0.625	0.625
18.96	0.625	0.625	0.625	0.625	0.625	0.625	0.625	0.625
18.98	0.625	0.625	0.625	0.625	0.625	0.625	0.625	0.625
19	0.625	0.625	0.625	0.625	0.625	0.625	0.625	0.625
19.02	0.625	0.625	0.625	0.625	0.625	0.625	0.625	0.625
19.04	0.625	0.625	0.625	0.625	0.625	0.625	0.625	0.625
19.06	0.625	0.625	0.625	0.625	0.625	0.625	0.625	0.625
19.08	0.625	0.625	0.625	0.625	0.625	0.625	0.625	0.625
19.1	0.625	0.625	0.625	0.625	0.625	0.625	0.625	0.625
19.12	0.625	0.625	0.625	0.625	0.625	0.625	0.625	0.625
19.14	0.625	0.625	0.625	0.625	0.625	0.625	0.625	0.625
19.16	0.625	0.625	0.625	0.625	0.625	0.625	0.625	0.625
19.18	0.625	0.625	0.625	0.625	0.625	0.625	0.625	0.625
19.2	0.625	0.625	0.625	0.625	0.625	0.625	0.625	0.625
19.22	0.625	0.625	0.625	0.625	0.625	0.625	0.625	0.625
19.24	0.625	0.625	0.625	0.625	0.625	0.625	0.625	0.625
19.26	0.625	0.625	0.625	0.625	0.625	0.625	0.625	0.625
19.28	0.625	0.625	0.625	0.625	0.625	0.625	0.625	0.625
19.3	0.625	0.625	0.625	0.625	0.625	0.625	0.625	0.625
19.32	0.625	0.625	0.625	0.625	0.625	0.625	0.625	0.625
19.34	0.625	0.625	0.625	0.625	0.625	0.625	0.625	0.625
19.36	0.625	0.625	0.625	0.625	0.625	0.625	0.625	0.625
19.38	0.625	0.625	0.625	0.625	0.625	0.625	0.625	0.625
19.4	0.625	0.625	0.625	0.625	0.625	0.625	0.625	0.625
19.42	0.625	0.625	0.625	0.625	0.625	0.625	0.625	0.625
19.44	0.625	0.625	0.625	0.625	0.625	0.625	0.625	0.625
19.46	0.625	0.625	0.625	0.625	0.625	0.625	0.625	0.625
19.48	0.625	0.625	0.625	0.625	0.625	0.625	0.625	0.625
19.5	0.625	0.625	0.625	0.625	0.625	0.625	0.625	0.625
19.52	0.625	0.625	0.625	0.625	0.625	0.625	0.625	0.625
19.54	0.625	0.625	0.625	0.625	0.625	0.625	0.625	0.625
19.56	0.625	0.625	0.625	0.625	0.625	0.625	0.625	0.625
19.58	0.625	0.625	0.625	0.625	0.625	0.625	0.625	0.625
19.6	0.625	0.625	0.625	0.625	0.625	0.625	0.625	0.625
19.62	0.625	0.625	0.625	0.625	0.625	0.625	0.625	0.625
19.64	0.625	0.625	0.625	0.625	0.625	0.625	0.625	0.625
19.66	0.625	0.625	0.625	0.625	0.625	0.625	0.625	0.625
19.68	0.625	0.625	0.625	0.625	0.625	0.625	0.625	0.625
19.7	0.625	0.625	0.625	0.625	0.625	0.625	0.625	0.625
19.72	0.625	0.625	0.625	0.625	0.625	0.625	0.625	0.625
19.74	0.625	0.625	0.625	0.625	0.625	0.625	0.625	0.625
19.76	0.625	0.625	0.625	0.625	0.625	0.625	0.625	0.625
19.78	0.625	0.625	0.625	0.625	0.625	0.625	0.625	0.625
19.8	0.625	0.625	0.625	0.625	0.625	0.625	0.625	0.625
19.82	0.625	0.625	0.625	0.625	0.625	0.625	0.625	0.625
19.84	0.625	0.625	0.625	0.625	0.625	0.625	0.625	0.625
19.86	0.625	0.625	0.625	0.625	0.625	0.625	0.625	0.625
19.88	0.625	0.625	0.625	0.625	0.625	0.625	0.625	0.625
19.9	0.625	0.625	0.625	0.625	0.625	0.625	0.625	0.625
19.92	0.625	0.625	0.625	0.625	0.625	0.625	0.625	0.625
19.94	0.625	0.625	0.625	0.625	0.625	0.625	0.625	0.625
19.96	0.625	0.625	0.625	0.625	0.625	0.625	0.625	0.625
19.98	0.625	0.625	0.625	0.625	0.625	0.625	0.625	0.625
20	0.625	0.625	0.625	0.625	0.625	0.625	0.625	0.625

## Sheet: Subj1_kettle
Time	Trial 1	Trial 2	Trial 3	Trial 4	Trial 5	Trial 6	Trial 7	Trial 8
0.02	0.625	0.625	0.625	0.625	0.625	0.625	0.625	0.625
0.04	0.625	0.625	0.625	0.625	0.625	0.625	0.625	0.625
0.06	0.625	0.625	0.625	0.625	0.625	0.625	0.625	0.625
0.08	0.625	0.625	0.625	0.625	0.625	0.625	0.625	0.625
0.1	0.625	0.625	0.625	0.625	0.625	0.625	0.625	0.625
0.12	0.625	0.625	0.625	0.625	0.625	0.625	0.625	0.625
0.14	0.625	0.625	0.625	0.625	0.625	0.625	0.625	0.625
0.16	0.625	0.625	0.625	0.625	0.625	0.625	0.625	0.625
0.18	0.625	0.625	0.625	0.625	0.625	0.625	0.625	0.625
0.2	0.625	0.625	0.625	0.625	0.625	0.625	0.625	0.625
0.22	0.625	0.625	0.625	0.625	0.625	0.625	0.625	0.625
0.24	0.625	0.625	0.625	0.625	0.625	0.625	0.625	0.625
0.26	0.625	0.625	0.625	0.625	0.625	0.625	0.625	0.625
0.28	0.625	0.625	0.625	0.625	0.625	0.625	0.625	0.625
0.3	0.625	0.625	0.625	0.625	0.625	0.625	0.625	0.625
0.32	0.625	0.625	0.625	0.625	0.625	0.625	0.625	0.625
0.34	0.625	0.625	0.625	0.625	0.625	0.625	0.625	0.625
0.36	0.625	0.625	0.625	0.625	0.625	0.625	0.625	0.625
0.38	0.625	0.625	0.625	0.625	0.625	0.625	0.625	0.625
0.4	0.625	0.625	0.625	0.625	0.625	0.625	0.625	0.625
0.42	0.625	0.625	0.625	0.625	0.625	0.625	0.625	0.625
0.44	0.625	0.625	0.625	0.625	0.625	0.625	0.625	0.625
0.46	0.625	0.625	0.625	0.625	0.625	0.625	0.625	0.625
0.48	0.625	0.625	0.625	0.625	0.625	0.625	0.625	0.625
0.5	0.625	0.625	0.625	0.625	0.625	0.625	0.625	0.625
0.52	0.625	0.625	0.625	0.625	0.625	0.625	0.625	0.625
0.54	0.625	0.625	0.625	0.625	0.625	0.625	0.625	0.625
0.56	0.625	0.625	0.625	0.625	0.625	0.625	0.625	0.625
0.58	0.625	0.625	0.625	0.625	0.625	0.625	0.625	0.625
0.6	0.625	0.625	0.625	0.625	0.625	0.625	0.625	0.625
0.62	0.625	0.625	0.625	0.625	0.625	0.625	0.625	0.625
0.64	0.625	0.625	0.625	0.625	0.625	0.625	0.625	0.625
0.66	0.625	0.625	0.625	0.625	0.625	0.625	0.625	0.625
0.68	0.625	0.625	0.625	0.625	0.625	0.625	0.625	0.625
0.7	0.625	0.625	0.625	0.625	0.625	0.625	0.625	0.625
0.72	0.625	0.625	0.625	0.625	0.625	0.625	0.625	0.625
0.74	0.625	0.625	0.625	0.625	0.625	0.625	0.625	0.625
0.76	0.625	0.625	0.625	0.625	0.625	0.625	0.625	0.625
0.78	0.625	0.625	0.625	0.625	0.625	0.625	0.625	0.625
0.8	0.625	0.625	0.625	0.625	0.625	0.625	0.625	0.625
0.82	0.625	0.625	0.625	0.625	0.625	0.625	0.625	0.625
0.84	0.625	0.625	0.625	0.625	0.625	0.625	0.625	0.625
0.86	0.625	0.625	0.625	0.625	0.625	0.625	0.625	0.625
0.88	0.625	0.625	0.625	0.625	0.625	0.625	0.625	0.625
0.9	0.625	0.625	0.625	0.625	0.625	0.625	0.625	0.625
0.92	0.625	0.625	0.625	0.625	0.625	0.625	0.625	0.625
0.94	0.625	0.625	0.625	0.625	0.625	0.625	0.625	0.625
0.96	0.625	0.625	0.625	0.625	0.625	0.625	0.625	0.625
0.98	0.625	0.625	0.625	0.625	0.625	0.625	0.625	0.625
1	0.625	0.625	0.625	0.625	0.625	0.625	0.625	0.625
1.02	0.625	0.625	0.625	0.625	0.625	0.625	0.625	0.625
1.04	0.625	0.625	0.625	0.625	0.625	0.625	0.625	0.625
1.06	0.625	0.625	0.625	0.625	0.625	0.625	0.625	0.625
1.08	0.625	0.625	0.625	0.625	0.625	0.625	0.625	0.625
1.1	0.625	0.625	0.625	0.625	0.625	0.625	0.625	0.625
1.12	0.625	0.625	0.625	0.625	0.625	0.625	0.625	0.625
1.14	0.625	0.625	0.625	0.625	0.625	0.625	0.625	0.625
1.16	0.625	0.625	0.625	0.625	0.625	0.625	0.625	0.625
1.18	0.625	0.625	0.625	0.625	0.625	0.625	0.625	0.625
1.2	0.625	0.625	0.625	0.625	0.625	0.625	0.625	0.625
1.22	0.625	0.625	0.625	0.625	0.625	0.625	0.625	0.625
1.24	0.625	0.625	0.625	0.625	0.625	0.625	0.625	0.625
1.26	0.625	0.625	0.625	0.625	0.625	0.625	0.625	0.625
1.28	0.625	0.625	0.625	0.625	0.625	0.625	0.625	0.625
1.3	0.625	0.625	0.625	0.625	0.625	0.625	0.625	0.625
1.32	0.625	0.625	0.625	0.625	0.625	0.625	0.625	0.625
1.34	0.625	0.625	0.625	0.625	0.625	0.625	0.625	0.625
1.36	0.625	0.625	0.625	0.625	0.625	0.625	0.625	0.625
1.38	0.625	0.625	0.625	0.625	0.625	0.625	0.625	0.625
1.4	0.625	0.625	0.625	0.625	0.625	0.625	0.625	0.625
1.42	0.625	0.625	0.625	0.625	0.625	0.625	0.625	0.625
1.44	0.625	0.625	0.625	0.625	0.625	0.625	0.625	0.625
1.46	0.625	0.625	0.625	0.625	0.625	0.625	0.625	0.625
1.48	0.625	0.625	0.625	0.625	0.625	0.625	0.625	0.625
1.5	0.625	0.625	0.625	0.625	0.625	0.625	0.625	0.625
1.52	0.625	0.625	0.625	0.625	0.625	0.625	0.625	0.625
1.54	0.625	0.625	0.625	0.625	0.625	0.625	0.625	0.625
1.56	0.625	0.625	0.625	0.625	0.625	0.625	0.625	0.625
1.58	0.625	0.625	0.625	0.625	0.625	0.625	0.625	0.625
1.6	0.625	0.625	0.625	0.625	0.625	0.625	0.625	0.625
1.62	0.625	0.625	0.625	0.625	0.625	0.625	0.625	0.625
1.64	0.625	0.625	0.625	0.625	0.625	0.625	0.625	0.625
1.66	0.625	0.625	0.625	0.625	0.625	0.625	0.625	0.625
1.68	0.625	0.625	0.625	0.625	0.625	0.625	0.625	0.625
1.7	0.625	0.625	0.625	0.625	0.625	0.625	0.625	0.625
1.72	0.625	0.625	0.625	0.625	0.625	0.625	0.625	0.625
1.74	0.625	0.625	0.625	0.625	0.625	0.625	0.625	0.625
1.76	0.625	0.625	0.625	0.625	0.625	0.625	0.625	0.625
1.78	0.625	0.625	0.625	0.625	0.625	0.625	0.625	0.625
1.8	0.625	0.625	0.625	0.625	0.625	0.625	0.625	0.625
1.82	0.625	0.625	0.625	0.625	0.625	0.625	0.625	0.625
1.84	0.625	0.625	0.625	0.625	0.625	0.625	0.625	0.625
1.86	0.625	0.625	0.625	0.625	0.625	0.625	0.625	0.625
1.88	0.625	0.625	0.625	0.625	0.625	0.625	0.625	0.625
1.9	0.625	0.625	0.625	0.625	0.625	0.625	0.625	0.625
1.92	0.625	0.625	0.625	0.625	0.625	0.625	0.625	0.625
1.94	0.625	0.625	0.625	0.625	0.625	0.625	0.625	0.625
1.96	0.625	0.625	0.625	0.625	0.625	0.625	0.625	0.625
1.98	0.625	0.625	0.625	0.625	0.625	0.625	0.625	0.625
2	0.624439	0.624625	0.624786	0.624695	0.623895	0.624681	0.624687	0.624951
2.02	0.623601	0.623548	0.623982	0.623663	0.622649	0.623258	0.623736	0.623893
2.04	0.622844	0.622166	0.623093	0.622687	0.621225	0.621395	0.622592	0.622598
2.06	0.621978	0.620761	0.621934	0.62154	0.619832	0.619373	0.62115	0.621383
2.08	0.621032	0.619094	0.620636	0.62026	0.618291	0.616816	0.619487	0.619509
2.1	0.619769	0.617135	0.619113	0.618689	0.616792	0.614123	0.617537	0.617297
2.12	0.618368	0.614909	0.61763	0.617063	0.615048	0.611324	0.615488	0.614445
2.14	0.616746	0.612341	0.615727	0.614852	0.613351	0.60857	0.613	0.610984
2.16	0.614994	0.609166	0.613797	0.612248	0.611393	0.605411	0.610251	0.607109
2.18	0.61308	0.605241	0.611534	0.608975	0.609276	0.601824	0.607238	0.602725
2.2	0.611114	0.600748	0.609124	0.605127	0.606793	0.597839	0.604097	0.59762
2.22	0.608831	0.595675	0.606431	0.600429	0.60406	0.593662	0.600413	0.591946
2.24	0.606277	0.58961	0.603601	0.59513	0.6009	0.588911	0.596371	0.585645
2.26	0.603226	0.582701	0.600138	0.588823	0.597418	0.583705	0.591775	0.579006
2.28	0.599781	0.574868	0.596276	0.581384	0.593229	0.577619	0.58668	0.57232
2.3	0.595697	0.566352	0.59172	0.572844	0.588702	0.571013	0.581108	0.565904
2.32	0.591221	0.557139	0.586697	0.563812	0.583433	0.563516	0.575053	0.559272
2.34	0.586031	0.547826	0.580701	0.55412	0.577925	0.555622	0.568216	0.552825
2.36	0.580596	0.538329	0.574127	0.544333	0.571953	0.54714	0.560971	0.546381
2.38	0.574801	0.528942	0.566722	0.534157	0.565787	0.5386	0.553519	0.540279
2.4	0.568693	0.519316	0.559204	0.524279	0.559215	0.530048	0.545969	0.534312
2.42	0.561908	0.510333	0.550987	0.514981	0.552717	0.522309	0.538032	0.528886
2.44	0.554894	0.502347	0.542648	0.507087	0.546051	0.514906	0.530299	0.523933
2.46	0.547353	0.496542	0.533435	0.50069	0.539792	0.508476	0.522822	0.519897
2.48	0.539415	0.492049	0.524576	0.495623	0.533696	0.502255	0.516523	0.51617
2.5	0.531479	0.488434	0.515866	0.491083	0.52833	0.497548	0.511103	0.513156
2.52	0.523972	0.484915	0.508339	0.487516	0.523324	0.493836	0.50744	0.510387
2.54	0.516625	0.482068	0.501321	0.484399	0.518974	0.491335	0.504985	0.508287
2.56	0.509811	0.479917	0.49547	0.48162	0.515142	0.489488	0.503268	0.506371
2.58	0.503709	0.478302	0.490296	0.478576	0.512013	0.488446	0.502135	0.50482
2.6	0.498476	0.477086	0.486256	0.476173	0.509271	0.487518	0.50117	0.503577
2.62	0.494314	0.475817	0.482735	0.474054	0.507241	0.486946	0.500341	0.502591
2.64	0.491422	0.47451	0.479859	0.472175	0.505583	0.486776	0.499459	0.501599
2.66	0.489312	0.473543	0.477297	0.470591	0.504051	0.487046	0.499063	0.500831
2.68	0.487643	0.472497	0.475049	0.469554	0.50235	0.487595	0.498937	0.500213
2.7	0.486272	0.471622	0.473182	0.46862	0.500578	0.488737	0.499134	0.49977
2.72	0.485467	0.471377	0.471621	0.468105	0.498853	0.489749	0.499576	0.499775
2.74	0.485141	0.471187	0.46993	0.467515	0.497298	0.49113	0.500133	0.499673
2.76	0.484626	0.471146	0.468143	0.466934	0.496064	0.492094	0.500594	0.499798
2.78	0.48471	0.471082	0.466588	0.466051	0.495149	0.493046	0.500781	0.500002
2.8	0.484744	0.470818	0.464753	0.464982	0.494495	0.493639	0.500844	0.500224
2.82	0.48474	0.470506	0.463168	0.464102	0.493969	0.49403	0.500427	0.500226
2.84	0.484428	0.470215	0.461522	0.463398	0.493351	0.49431	0.499716	0.50015
2.86	0.484377	0.469713	0.45999	0.462653	0.492954	0.494494	0.498999	0.499816
2.88	0.484148	0.469124	0.458495	0.462282	0.492569	0.494467	0.498501	0.499983
2.9	0.484233	0.468473	0.457385	0.461695	0.49209	0.494619	0.497955	0.500128
2.92	0.483696	0.467629	0.456413	0.46145	0.491328	0.494812	0.497205	0.500388
2.94	0.482881	0.466765	0.455852	0.461167	0.490792	0.494858	0.496673	0.50085
2.96	0.481703	0.465922	0.455402	0.460826	0.490328	0.495112	0.496047	0.500876
2.98	0.480302	0.464951	0.455392	0.46076	0.490093	0.495712	0.495443	0.500707
3	0.478668	0.463724	0.455441	0.46058	0.490095	0.496476	0.49492	0.50053
3.02	0.477177	0.462814	0.455347	0.46021	0.490237	0.49736	0.495083	0.50037
3.04	0.475918	0.46207	0.454825	0.459613	0.490421	0.498208	0.495444	0.50018
3.06	0.474634	0.461146	0.453942	0.458857	0.490592	0.498722	0.495906	0.499974
3.08	0.473349	0.460246	0.452805	0.457799	0.490626	0.499125	0.496105	0.499867
3.1	0.47244	0.459447	0.451923	0.456339	0.490935	0.499202	0.496101	0.500013
3.12	0.471225	0.458822	0.451315	0.455225	0.491788	0.499183	0.495346	0.500119
3.14	0.470513	0.458213	0.451142	0.454615	0.492431	0.49895	0.494086	0.499915
3.16	0.469517	0.457621	0.450912	0.454162	0.493432	0.498534	0.492201	0.499312
3.18	0.468561	0.457102	0.450657	0.453777	0.494423	0.498382	0.490301	0.498103
3.2	0.467318	0.456714	0.450588	0.453491	0.495688	0.498554	0.488377	0.496689
3.22	0.465673	0.456444	0.450823	0.453119	0.496717	0.499269	0.487057	0.49535
3.24	0.463702	0.456244	0.451128	0.452816	0.497231	0.499932	0.485973	0.493903
3.26	0.461917	0.455939	0.451432	0.452362	0.497369	0.500183	0.485672	0.492058
3.28	0.46083	0.455853	0.452174	0.452332	0.497345	0.49999	0.485554	0.490236
3.3	0.460774	0.4557	0.453211	0.452596	0.497612	0.499448	0.485656	0.488155
3.32	0.461489	0.455624	0.454584	0.453092	0.498118	0.4989	0.486114	0.486148
3.34	0.462644	0.455342	0.456107	0.453762	0.4991	0.498402	0.487167	0.484092
3.36	0.46394	0.455063	0.457384	0.454558	0.500138	0.4979	0.488789	0.482004
3.38	0.465214	0.455186	0.458249	0.455264	0.500615	0.497484	0.490769	0.479225
3.4	0.465963	0.455218	0.458736	0.455791	0.499988	0.496825	0.492514	0.476108
3.42	0.466296	0.455119	0.458777	0.456038	0.498405	0.495737	0.493272	0.472908
3.44	0.466432	0.454948	0.4586	0.456246	0.496414	0.494393	0.492833	0.469531
3.46	0.46652	0.454321	0.458399	0.456734	0.494328	0.492722	0.491259	0.466155
3.48	0.466589	0.453769	0.458556	0.457441	0.492262	0.490497	0.488928	0.462973
3.5	0.466248	0.453702	0.458946	0.458425	0.490433	0.487438	0.486515	0.459552
3.52	0.46593	0.453965	0.46028	0.459405	0.489288	0.484062	0.483387	0.456607
3.54	0.465374	0.454628	0.462208	0.459983	0.488446	0.480897	0.479914	0.454165
3.56	0.464635	0.454716	0.464335	0.459836	0.487816	0.477841	0.476692	0.452246
3.58	0.463657	0.454166	0.466456	0.459088	0.486979	0.474712	0.474247	0.45073
3.6	0.462746	0.45342	0.468527	0.458056	0.48596	0.471813	0.47209	0.449233
3.62	0.46208	0.453036	0.469572	0.456847	0.484507	0.469231	0.470185	0.447592
3.64	0.461506	0.453174	0.470098	0.455498	0.483081	0.467405	0.468397	0.446114
3.66	0.461008	0.453743	0.469983	0.454071	0.481525	0.465515	0.467172	0.444571
3.68	0.460274	0.454469	0.469308	0.452617	0.480051	0.464206	0.466262	0.443043
3.7	0.459334	0.455199	0.468542	0.451417	0.478395	0.463098	0.465534	0.441739
3.72	0.458745	0.45527	0.467666	0.450187	0.476304	0.462056	0.46436	0.440145
3.74	0.458507	0.455206	0.466898	0.449257	0.474116	0.461503	0.463876	0.438568
3.76	0.458386	0.455035	0.465963	0.448349	0.472073	0.46118	0.464161	0.437281
3.78	0.458348	0.454822	0.464985	0.447549	0.470304	0.460896	0.465275	0.435805
3.8	0.457618	0.454551	0.464052	0.446774	0.469108	0.460862	0.467233	0.434464
3.82	0.456406	0.454096	0.463058	0.445702	0.468012	0.460819	0.469119	0.433123
3.84	0.455405	0.45383	0.46191	0.444378	0.467241	0.460832	0.471263	0.43206
3.86	0.454967	0.453407	0.460875	0.442836	0.466862	0.46066	0.473043	0.430873
3.88	0.454677	0.452951	0.459797	0.44114	0.466863	0.460235	0.474323	0.429698
3.9	0.453888	0.452576	0.458728	0.439677	0.467091	0.459569	0.474177	0.428667
3.92	0.452705	0.45183	0.45725	0.438503	0.467859	0.458626	0.47238	0.427598
3.94	0.451297	0.450519	0.455763	0.437226	0.468731	0.45768	0.470309	0.427057
3.96	0.45047	0.449036	0.454465	0.435856	0.469134	0.456592	0.468249	0.426924
3.98	0.45017	0.447475	0.453218	0.434384	0.468707	0.455955	0.46546	0.427306
4	0.450063	0.445524	0.452048	0.432634	0.467984	0.45565	0.461325	0.428394
4.02	0.45019	0.443343	0.450815	0.430852	0.467408	0.45557	0.456197	0.429902
4.04	0.449492	0.44127	0.4492	0.428875	0.466739	0.455932	0.449947	0.431789
4.06	0.448301	0.439096	0.44741	0.426766	0.465632	0.456741	0.443366	0.4342
4.08	0.44726	0.436843	0.445355	0.424618	0.464315	0.45757	0.43711	0.436704
4.1	0.446555	0.434274	0.442941	0.422367	0.462776	0.45868	0.431289	0.439292
4.12	0.445206	0.431569	0.440453	0.420114	0.461269	0.45981	0.426069	0.441765
4.14	0.443246	0.42876	0.438022	0.418055	0.460179	0.461177	0.421681	0.444465
4.16	0.440895	0.425762	0.435675	0.415916	0.459162	0.462658	0.418281	0.447191
4.18	0.438296	0.423331	0.433734	0.414011	0.458015	0.463844	0.415851	0.449998
4.2	0.435776	0.421203	0.432041	0.412608	0.457313	0.465213	0.414186	0.4529
4.22	0.433445	0.419356	0.430767	0.411231	0.457181	0.466381	0.413019	0.455754
4.24	0.431451	0.417827	0.42991	0.410371	0.456668	0.467466	0.412774	0.45854
4.26	0.429494	0.416893	0.429425	0.409863	0.456213	0.468576	0.413128	0.461255
4.28	0.42738	0.41624	0.429233	0.409766	0.455947	0.469774	0.413464	0.463678
4.3	0.425675	0.416027	0.429269	0.409638	0.455737	0.471096	0.41377	0.466041
4.32	0.423756	0.416164	0.429533	0.409865	0.45539	0.472599	0.413852	0.468431
4.34	0.421554	0.416619	0.429735	0.410189	0.455409	0.474118	0.413806	0.471156
4.36	0.418955	0.417074	0.430011	0.410539	0.455192	0.475688	0.413306	0.473688
4.38	0.415964	0.417792	0.430234	0.411138	0.45486	0.477433	0.412782	0.476312
4.4	0.41247	0.418339	0.430853	0.412033	0.454673	0.478961	0.412141	0.478857
4.42	0.408371	0.419292	0.431704	0.413258	0.454021	0.480483	0.41117	0.481269
4.44	0.404012	0.420184	0.432536	0.414975	0.453174	0.482264	0.410195	0.483534
4.46	0.399788	0.42113	0.433445	0.416984	0.452515	0.484282	0.409087	0.485814
4.48	0.395792	0.422113	0.43453	0.419571	0.451654	0.486268	0.407611	0.488045
4.5	0.39218	0.423503	0.435516	0.422061	0.451031	0.488399	0.405915	0.490273
4.52	0.389297	0.425013	0.436471	0.424677	0.450449	0.490596	0.403977	0.492598
4.54	0.38693	0.426558	0.437213	0.427156	0.449832	0.492621	0.402263	0.495057
4.56	0.385118	0.428163	0.438016	0.429797	0.44918	0.494756	0.400544	0.497356
4.58	0.383895	0.430367	0.438795	0.432321	0.448363	0.496887	0.398785	0.499696
4.6	0.383364	0.432235	0.439683	0.434796	0.447496	0.499085	0.396717	0.502076
4.62	0.383304	0.434248	0.440664	0.437612	0.446618	0.501435	0.394732	0.504582
4.64	0.383772	0.436056	0.441899	0.440481	0.445781	0.503534	0.392837	0.506751
4.66	0.384598	0.437968	0.443485	0.443467	0.445135	0.505911	0.391179	0.509007
4.68	0.385628	0.439778	0.445059	0.446526	0.444631	0.508237	0.389896	0.511335
4.7	0.386495	0.441759	0.446715	0.449397	0.444075	0.51052	0.38914	0.513533
4.72	0.38753	0.443605	0.448348	0.452154	0.44363	0.512682	0.388316	0.515327
4.74	0.388173	0.44515	0.450033	0.454932	0.442941	0.514772	0.387644	0.517282
4.76	0.388692	0.446554	0.451646	0.457668	0.442205	0.517	0.387209	0.519179
4.78	0.389168	0.448254	0.45341	0.460308	0.441818	0.519207	0.387044	0.521229
4.8	0.389312	0.449739	0.455313	0.462944	0.441244	0.521438	0.387413	0.523078
4.82	0.389661	0.45144	0.456924	0.465911	0.440795	0.523734	0.387947	0.524904
4.84	0.390194	0.453217	0.458428	0.468822	0.440517	0.525999	0.388637	0.526664
4.86	0.390593	0.454837	0.460324	0.471534	0.440395	0.52809	0.389873	0.528478
4.88	0.391057	0.45625	0.462537	0.474419	0.440619	0.530106	0.391305	0.530148
4.9	0.391671	0.457633	0.464471	0.476878	0.44091	0.531907	0.393058	0.531902
4.92	0.392536	0.458963	0.466379	0.479434	0.441123	0.533619	0.394943	0.533658
4.94	0.393436	0.459962	0.46828	0.481828	0.441957	0.535284	0.396739	0.535327
4.96	0.394383	0.461268	0.470045	0.484525	0.443083	0.536913	0.398759	0.536933
4.98	0.39532	0.46286	0.471842	0.48694	0.444811	0.538401	0.400684	0.538606
5	0.396487	0.464337	0.47379	0.489353	0.446508	0.5399	0.402696	0.53991
5.02	0.397596	0.465765	0.475738	0.491526	0.448371	0.54131	0.404671	0.541171
5.04	0.39895	0.46721	0.477883	0.493577	0.450279	0.542604	0.407166	0.542323
5.06	0.400181	0.468832	0.479907	0.495478	0.452416	0.543837	0.410075	0.543254
5.08	0.401572	0.470489	0.482141	0.497202	0.454204	0.545134	0.413008	0.544237
5.1	0.403278	0.472229	0.484471	0.498805	0.456212	0.54632	0.415999	0.545351
5.12	0.405012	0.473798	0.486821	0.500384	0.457886	0.54765	0.419322	0.546425
5.14	0.406558	0.475174	0.489131	0.501921	0.460303	0.548743	0.422463	0.547507
5.16	0.408192	0.47672	0.491403	0.503312	0.46265	0.549838	0.425965	0.548464
5.18	0.409859	0.478703	0.493221	0.504649	0.465165	0.550976	0.429119	0.54942
5.2	0.411281	0.480178	0.494996	0.505969	0.468	0.552095	0.432454	0.550471
5.22	0.41256	0.481688	0.496503	0.507302	0.471154	0.553154	0.435582	0.551338
5.24	0.41392	0.483085	0.497965	0.508588	0.474297	0.554122	0.438416	0.552328
5.26	0.415235	0.484504	0.499289	0.509609	0.477458	0.554991	0.441054	0.553362
5.28	0.416775	0.486006	0.500666	0.510705	0.480539	0.555775	0.443574	0.554256
5.3	0.418481	0.48756	0.502126	0.51168	0.483618	0.556621	0.445823	0.55522
5.32	0.420076	0.489027	0.503306	0.512604	0.486242	0.557444	0.447898	0.556063
5.34	0.42185	0.490571	0.504569	0.513612	0.489021	0.558297	0.449808	0.556915
5.36	0.42327	0.491932	0.505751	0.514735	0.491255	0.559006	0.451723	0.557679
5.38	0.424799	0.493265	0.50697	0.515908	0.493518	0.559713	0.453581	0.558508
5.4	0.42634	0.494468	0.508264	0.517167	0.495856	0.560248	0.455261	0.559218
5.42	0.427688	0.495866	0.509496	0.518249	0.498491	0.560666	0.457178	0.559919
5.44	0.428829	0.497146	0.510888	0.519337	0.501244	0.561034	0.459221	0.560597
5.46	0.429846	0.498324	0.512202	0.520445	0.50435	0.561291	0.461433	0.561064
5.48	0.430831	0.499481	0.513476	0.521367	0.507466	0.561556	0.463546	0.561556
5.5	0.431748	0.500673	0.514875	0.522432	0.510858	0.562025	0.465546	0.562032
5.52	0.432602	0.502007	0.516025	0.523342	0.514007	0.562516	0.467338	0.562526
5.54	0.433563	0.502981	0.517025	0.524173	0.517469	0.563074	0.469226	0.562876
5.56	0.434331	0.504101	0.51825	0.524927	0.520491	0.563549	0.470987	0.563262
5.58	0.435277	0.50522	0.519411	0.525791	0.523295	0.564138	0.472594	0.563481
5.6	0.43629	0.50632	0.520575	0.526695	0.525916	0.56464	0.474527	0.563779
5.62	0.437282	0.50734	0.521529	0.527584	0.528454	0.564989	0.476439	0.564051
5.64	0.438368	0.508375	0.52234	0.528489	0.530667	0.565303	0.478057	0.564195
5.66	0.439519	0.509553	0.523149	0.529432	0.532577	0.565444	0.479945	0.56444
5.68	0.440524	0.510875	0.523751	0.530276	0.534595	0.5656	0.482024	0.564651
5.7	0.441709	0.51216	0.52418	0.531118	0.536612	0.565677	0.483873	0.564833
5.72	0.442917	0.513515	0.524634	0.531805	0.538542	0.565899	0.485583	0.564955
5.74	0.444143	0.514705	0.525017	0.532453	0.540439	0.566121	0.487309	0.56505
5.76	0.445311	0.515761	0.525464	0.533083	0.542402	0.566606	0.489255	0.565216
5.78	0.446672	0.516927	0.526002	0.533586	0.544537	0.567055	0.491198	0.565396
5.8	0.447843	0.518105	0.526391	0.534172	0.54671	0.567443	0.493137	0.565602
5.82	0.449133	0.519327	0.526826	0.534773	0.548908	0.567826	0.495009	0.565667
5.84	0.450418	0.520308	0.527141	0.53528	0.55099	0.568109	0.496823	0.565834
5.86	0.451681	0.521304	0.527669	0.535809	0.55303	0.568506	0.498662	0.565987
5.88	0.452809	0.522309	0.528177	0.536366	0.554852	0.568693	0.500549	0.566092
5.9	0.453826	0.523464	0.528804	0.536894	0.556446	0.568819	0.502396	0.566109
5.92	0.454954	0.524616	0.529273	0.537355	0.557844	0.568997	0.504282	0.566113
5.94	0.456072	0.525886	0.529635	0.537824	0.559082	0.569116	0.506311	0.566133
5.96	0.457299	0.526946	0.530094	0.53824	0.56029	0.569261	0.508407	0.566124
5.98	0.458632	0.528157	0.530512	0.538656	0.561268	0.569326	0.510433	0.566098
6	0.459995	0.529194	0.530895	0.53907	0.562171	0.569215	0.512587	0.565902
6.02	0.461571	0.530289	0.531302	0.539354	0.563048	0.569139	0.514499	0.565798
6.04	0.462958	0.531489	0.531714	0.539581	0.56395	0.569212	0.516589	0.565538
6.06	0.464294	0.532685	0.532292	0.539939	0.564955	0.569229	0.518422	0.565373
6.08	0.465777	0.533796	0.53272	0.540148	0.565653	0.569192	0.520346	0.565233
6.1	0.46725	0.535024	0.533162	0.540335	0.566475	0.569087	0.52223	0.565118
6.12	0.468553	0.536281	0.533618	0.540545	0.567292	0.569072	0.524148	0.564948
6.14	0.469689	0.537286	0.534168	0.540674	0.568144	0.56904	0.525952	0.564943
6.16	0.470793	0.538181	0.534715	0.540784	0.568873	0.569054	0.527784	0.564963
6.18	0.472042	0.539172	0.535082	0.541101	0.569634	0.569008	0.529646	0.564932
6.2	0.473239	0.539972	0.535512	0.541354	0.570497	0.569005	0.531327	0.564873
6.22	0.474487	0.540728	0.535717	0.541539	0.571343	0.568918	0.532939	0.564739
6.24	0.475827	0.541369	0.535897	0.54181	0.572156	0.568872	0.534359	0.564623
6.26	0.477049	0.542066	0.536144	0.542131	0.572812	0.568803	0.535681	0.564443
6.28	0.478468	0.54269	0.53644	0.542212	0.57331	0.568852	0.536761	0.564295
6.3	0.479866	0.543207	0.536672	0.542519	0.573643	0.56882	0.537895	0.564197
6.32	0.481242	0.54373	0.536962	0.542814	0.573945	0.568751	0.539003	0.564087
6.34	0.482273	0.544329	0.537073	0.543158	0.574022	0.568628	0.539878	0.563961
6.36	0.48354	0.544896	0.537267	0.543547	0.574236	0.568576	0.540945	0.563815
6.38	0.484685	0.545434	0.537637	0.543924	0.574497	0.568516	0.541952	0.563616
6.4	0.485804	0.546011	0.538068	0.544241	0.574803	0.568338	0.543004	0.563553
6.42	0.486831	0.546602	0.538533	0.544368	0.575088	0.568239	0.544122	0.563499
6.44	0.487873	0.547141	0.538906	0.544572	0.57542	0.568325	0.545258	0.56339
6.46	0.488784	0.547601	0.539323	0.544815	0.575938	0.568301	0.546395	0.563275
6.48	0.489742	0.548128	0.53969	0.545027	0.576697	0.568202	0.547469	0.563246
6.5	0.49064	0.548668	0.539988	0.545067	0.577407	0.568183	0.548672	0.563286
6.52	0.491552	0.549155	0.540263	0.545129	0.578036	0.568137	0.549793	0.563285
6.54	0.49247	0.549565	0.540426	0.545186	0.578542	0.568076	0.55086	0.563177
6.56	0.493558	0.549884	0.540479	0.545339	0.579062	0.567977	0.551756	0.563154
6.58	0.494495	0.550337	0.54047	0.545532	0.579457	0.567909	0.552799	0.563074
6.6	0.495696	0.550668	0.540536	0.545755	0.579878	0.567709	0.553784	0.563004
6.62	0.496804	0.550951	0.540484	0.545874	0.580096	0.567675	0.554672	0.563008
6.64	0.497805	0.55132	0.540535	0.545982	0.58033	0.567588	0.555427	0.563008
6.66	0.498904	0.551663	0.540613	0.546136	0.580509	0.567543	0.556019	0.563014
6.68	0.500206	0.552057	0.540895	0.546285	0.580659	0.567483	0.55662	0.563039
6.7	0.501522	0.552463	0.541168	0.546416	0.580904	0.567366	0.557161	0.563034
6.72	0.502716	0.552826	0.541387	0.546587	0.581074	0.56732	0.557728	0.563071
6.74	0.503769	0.553282	0.541628	0.54668	0.581335	0.567166	0.558249	0.563053
6.76	0.504912	0.553665	0.541945	0.546809	0.581618	0.5672	0.558752	0.563021
6.78	0.506009	0.554	0.542263	0.546739	0.581962	0.567322	0.559307	0.562956
6.8	0.507144	0.554296	0.542526	0.546821	0.582266	0.567322	0.55985	0.562868
6.82	0.508042	0.554621	0.542752	0.546861	0.582682	0.567471	0.560387	0.562651
6.84	0.508759	0.555016	0.543038	0.546907	0.583134	0.567472	0.560899	0.562648
6.86	0.509398	0.555391	0.543337	0.54694	0.583422	0.567326	0.561253	0.562622
6.88	0.510093	0.555746	0.543591	0.546875	0.58357	0.567224	0.56153	0.562575
6.9	0.510849	0.556193	0.543664	0.546867	0.583566	0.567193	0.561894	0.562515
6.92	0.511796	0.556587	0.543662	0.546794	0.583547	0.567116	0.562245	0.562416
6.94	0.512893	0.557033	0.543481	0.546935	0.583439	0.567087	0.562585	0.56231
6.96	0.513943	0.557445	0.543408	0.546933	0.58345	0.566965	0.562919	0.56218
6.98	0.515138	0.557877	0.543342	0.547022	0.583429	0.566919	0.56324	0.562119
7	0.516282	0.558282	0.543258	0.547036	0.583406	0.566853	0.56339	0.56209
7.02	0.517317	0.558671	0.543188	0.54702	0.583435	0.566808	0.563589	0.562074
7.04	0.518411	0.558897	0.542949	0.547162	0.583598	0.566819	0.563793	0.561842
7.06	0.519281	0.559127	0.54272	0.54727	0.583712	0.566807	0.563927	0.561847
7.08	0.520053	0.559341	0.542959	0.547333	0.583842	0.566738	0.563959	0.561717
7.1	0.520838	0.559509	0.543077	0.547448	0.583963	0.566582	0.564	0.56155
7.12	0.521509	0.559785	0.543242	0.547502	0.584154	0.566415	0.564032	0.561394
7.14	0.522073	0.560065	0.543665	0.54765	0.584228	0.566334	0.564168	0.561294
7.16	0.522667	0.560393	0.543926	0.547716	0.584301	0.566217	0.564304	0.561223
7.18	0.523168	0.560708	0.544337	0.54787	0.584312	0.566113	0.56464	0.561169
7.2	0.523559	0.561022	0.544564	0.547974	0.584268	0.566049	0.565013	0.561218
7.22	0.523924	0.561494	0.544773	0.548148	0.584259	0.565979	0.565359	0.561262
7.24	0.524544	0.561941	0.545041	0.548153	0.584192	0.565965	0.565549	0.561137
7.26	0.524872	0.562421	0.545216	0.548225	0.584197	0.566062	0.565753	0.561064
7.28	0.52527	0.562781	0.545397	0.548221	0.584216	0.566006	0.565818	0.561068
7.3	0.525782	0.563083	0.545513	0.54808	0.584207	0.566086	0.565828	0.561061
7.32	0.526551	0.56335	0.545596	0.547995	0.584236	0.566138	0.565791	0.560972
7.34	0.5274	0.56362	0.545663	0.547948	0.584254	0.566144	0.565842	0.560961
7.36	0.528161	0.563819	0.54565	0.548014	0.584344	0.5662	0.565912	0.560903
7.38	0.528976	0.564066	0.545613	0.548093	0.584425	0.566229	0.566071	0.560872
7.4	0.529845	0.564303	0.545545	0.548299	0.584621	0.566211	0.566242	0.560931
7.42	0.530562	0.564455	0.545692	0.548384	0.584665	0.566074	0.566307	0.56094
7.44	0.531251	0.564633	0.545762	0.548458	0.584781	0.566051	0.56639	0.560983
7.46	0.531995	0.564984	0.545997	0.54842	0.584854	0.565996	0.566487	0.56102
7.48	0.532697	0.565202	0.546143	0.548363	0.584888	0.565899	0.566491	0.560889
7.5	0.53337	0.565551	0.546386	0.548158	0.584889	0.565774	0.566455	0.56086
7.52	0.533956	0.565653	0.5466	0.548152	0.584868	0.565736	0.566403	0.560921
7.54	0.534616	0.565697	0.546918	0.548099	0.584754	0.565859	0.566341	0.561029
7.56	0.53523	0.565676	0.547255	0.547991	0.584731	0.565837	0.566317	0.561053
7.58	0.535756	0.565593	0.54764	0.547859	0.584602	0.565851	0.566196	0.56107
7.6	0.536233	0.565532	0.547752	0.547794	0.584561	0.565822	0.566135	0.561098
7.62	0.536835	0.565334	0.547839	0.547786	0.584571	0.565819	0.566091	0.561182
7.64	0.537337	0.565199	0.548029	0.547848	0.584536	0.565851	0.565887	0.561186
7.66	0.537773	0.565034	0.548214	0.547955	0.584532	0.565885	0.565819	0.56124
7.68	0.538099	0.564903	0.548396	0.548034	0.584445	0.565961	0.565735	0.561214
7.7	0.538485	0.564878	0.54854	0.548084	0.584351	0.565995	0.56564	0.561174
7.72	0.538751	0.564888	0.548646	0.548173	0.584268	0.566	0.565679	0.561106
7.74	0.538962	0.564968	0.548743	0.548286	0.584081	0.565809	0.565628	0.561066
7.76	0.539242	0.565095	0.548764	0.548323	0.583957	0.565744	0.565636	0.561095
7.78	0.539433	0.565187	0.548718	0.548443	0.583799	0.565694	0.56569	0.561078
7.8	0.539495	0.565252	0.548534	0.548407	0.583703	0.565663	0.565749	0.56109
7.82	0.539557	0.565394	0.54825	0.548416	0.583581	0.56567	0.565812	0.56092
7.84	0.53969	0.565516	0.547943	0.548365	0.583459	0.565691	0.565743	0.560945
7.86	0.539919	0.565632	0.547677	0.548421	0.583314	0.565736	0.565778	0.560978
7.88	0.539963	0.565802	0.547328	0.548515	0.583256	0.565755	0.565664	0.560972
7.9	0.54008	0.565847	0.546938	0.548576	0.583221	0.565855	0.565505	0.560911
7.92	0.540293	0.565949	0.546576	0.548664	0.583156	0.565935	0.56528	0.560859
7.94	0.540551	0.565865	0.546209	0.548638	0.583046	0.566011	0.565083	0.56097
7.96	0.540857	0.565738	0.54588	0.548634	0.582832	0.566047	0.564869	0.560961
7.98	0.541085	0.565645	0.545472	0.548719	0.582695	0.565982	0.564663	0.561015
8	0.54133	0.565414	0.545136	0.548845	0.582454	0.566001	0.564377	0.56102
8.02	0.54169	0.565448	0.544928	0.548915	0.582246	0.566022	0.564241	0.560893
8.04	0.542102	0.565302	0.54472	0.548958	0.582088	0.565983	0.564093	0.560695
8.06	0.54261	0.565389	0.544486	0.548861	0.582063	0.565881	0.563978	0.560572
8.08	0.543112	0.565355	0.544188	0.548919	0.581948	0.565818	0.563825	0.560398
8.1	0.543784	0.565328	0.543987	0.54896	0.5819	0.565735	0.563743	0.560181
8.12	0.544297	0.565415	0.543863	0.548958	0.581874	0.565683	0.563558	0.559945
8.14	0.544772	0.56548	0.543673	0.548906	0.581812	0.565585	0.563473	0.55982
8.16	0.545313	0.565586	0.543672	0.548738	0.581673	0.565713	0.563292	0.559738
8.18	0.545793	0.565615	0.543686	0.548684	0.581604	0.565742	0.563164	0.559618
8.2	0.546161	0.565748	0.543793	0.548681	0.581495	0.565705	0.563097	0.55937
8.22	0.546421	0.565732	0.543978	0.548636	0.581384	0.565683	0.562932	0.559237
8.24	0.546804	0.56582	0.544169	0.548669	0.58126	0.565708	0.562885	0.559099
8.26	0.546948	0.565832	0.544351	0.548665	0.581176	0.565607	0.56279	0.558837
8.28	0.547177	0.565884	0.544345	0.548665	0.581102	0.565558	0.562761	0.558741
8.3	0.547422	0.565843	0.544413	0.548824	0.581018	0.565495	0.562819	0.558725
8.32	0.547867	0.565857	0.544456	0.549039	0.580947	0.565408	0.562793	0.558705
8.34	0.548281	0.565817	0.544395	0.549027	0.58077	0.565291	0.562787	0.558602
8.36	0.548776	0.565969	0.544344	0.549064	0.580566	0.565249	0.56273	0.558607
8.38	0.549163	0.566007	0.544408	0.549074	0.580346	0.565217	0.562601	0.558486
8.4	0.549675	0.566055	0.544341	0.549095	0.58016	0.565224	0.562529	0.558269
8.42	0.550268	0.566102	0.544373	0.549151	0.579898	0.565225	0.562349	0.558151
8.44	0.550891	0.566061	0.544462	0.549131	0.579626	0.56521	0.562172	0.558017
8.46	0.551531	0.566145	0.544522	0.549054	0.579393	0.565338	0.562126	0.557881
8.48	0.552078	0.566115	0.544555	0.549126	0.579146	0.565305	0.562109	0.557701
8.5	0.552529	0.566006	0.544592	0.549127	0.578879	0.565142	0.562004	0.557536
8.52	0.553048	0.565991	0.544602	0.549062	0.578692	0.565181	0.561908	0.557245
8.54	0.553582	0.565971	0.544516	0.549177	0.578507	0.565178	0.561768	0.556898
8.56	0.554061	0.5659	0.544393	0.549235	0.578372	0.565171	0.561776	0.556643
8.58	0.554521	0.565814	0.544309	0.549294	0.578279	0.565179	0.561716	0.556308
8.6	0.554946	0.565789	0.544211	0.549367	0.57815	0.565243	0.561602	0.555928
8.62	0.5554	0.565717	0.544118	0.549409	0.578012	0.565345	0.561576	0.555503
8.64	0.555732	0.565652	0.543999	0.549454	0.577888	0.565473	0.561513	0.555061
8.66	0.55605	0.565712	0.543909	0.549453	0.57772	0.565495	0.561493	0.554583
8.68	0.55634	0.565721	0.543859	0.549549	0.577624	0.565554	0.561449	0.554137
8.7	0.556636	0.565719	0.54382	0.549606	0.577481	0.565588	0.561465	0.553699
8.72	0.556869	0.565802	0.543826	0.549496	0.57736	0.5657	0.561453	0.553306
8.74	0.557187	0.565877	0.543857	0.549585	0.577267	0.565708	0.56142	0.552817
8.76	0.557469	0.565942	0.543832	0.549646	0.577133	0.565789	0.561309	0.552384
8.78	0.557733	0.565983	0.543844	0.549628	0.577002	0.565824	0.561233	0.551828
8.8	0.558062	0.565992	0.543832	0.549629	0.576994	0.565789	0.561254	0.55128
8.82	0.558396	0.566044	0.543783	0.549707	0.576884	0.565672	0.561182	0.550696
8.84	0.558628	0.566203	0.54376	0.54961	0.576765	0.565694	0.561182	0.550102
8.86	0.5588	0.566176	0.54377	0.549582	0.57663	0.565642	0.561136	0.54953
8.88	0.558948	0.566209	0.543932	0.549552	0.576461	0.56556	0.561089	0.548977
8.9	0.559047	0.566088	0.544123	0.549491	0.576226	0.565525	0.560962	0.548488
8.92	0.55914	0.566126	0.544249	0.549379	0.575998	0.565474	0.560901	0.548016
8.94	0.559183	0.566085	0.544297	0.549257	0.575898	0.565454	0.560714	0.54749
8.96	0.55939	0.566006	0.544381	0.549177	0.575872	0.565304	0.560495	0.546926
8.98	0.559407	0.565744	0.544417	0.549114	0.57579	0.565172	0.560387	0.546252
9	0.559384	0.565541	0.54435	0.549208	0.57569	0.56508	0.560165	0.545427
9.02	0.55947	0.56545	0.544204	0.549343	0.575515	0.564883	0.56005	0.544688
9.04	0.559507	0.565475	0.54412	0.549462	0.575434	0.564766	0.559831	0.543834
9.06	0.559626	0.565523	0.543967	0.549523	0.575309	0.56468	0.559556	0.54266
9.08	0.559775	0.565489	0.543903	0.549606	0.575229	0.564592	0.559359	0.541406
9.1	0.559989	0.565449	0.543696	0.549579	0.575152	0.564482	0.559115	0.540144
9.12	0.560222	0.565462	0.543771	0.549513	0.575116	0.564454	0.558899	0.538808
9.14	0.560389	0.565446	0.543928	0.549473	0.574947	0.564469	0.558648	0.537303
9.16	0.560467	0.565384	0.543991	0.549442	0.574781	0.564475	0.558408	0.535648
9.18	0.560685	0.565354	0.544017	0.549445	0.574712	0.56443	0.558201	0.533627
9.2	0.560762	0.565262	0.54408	0.549378	0.574616	0.564469	0.557858	0.531539
9.22	0.560823	0.565185	0.544134	0.549407	0.574509	0.564462	0.55757	0.529087
9.24	0.560994	0.565199	0.544159	0.549296	0.574487	0.564409	0.557242	0.526461
9.26	0.561181	0.565156	0.544141	0.549257	0.574383	0.564432	0.557092	0.523792
9.28	0.561274	0.565104	0.544181	0.549138	0.574328	0.564432	0.556943	0.521239
9.3	0.561436	0.565123	0.544244	0.549072	0.574272	0.564256	0.556808	0.518763
9.32	0.561484	0.565089	0.54429	0.549075	0.5743	0.56417	0.556631	0.516348
9.34	0.561528	0.565076	0.544345	0.549039	0.574256	0.56399	0.556591	0.513968
9.36	0.56156	0.565112	0.544415	0.548971	0.574181	0.563741	0.556465	0.511634
9.38	0.561636	0.565136	0.54445	0.549036	0.574198	0.563391	0.556343	0.509068
9.4	0.561647	0.565143	0.544517	0.549067	0.57407	0.562953	0.556185	0.506466
9.42	0.561565	0.565067	0.544544	0.54907	0.573957	0.562511	0.556086	0.503702
9.44	0.56141	0.565056	0.544678	0.549038	0.573725	0.561921	0.555925	0.500908
9.46	0.561286	0.564999	0.544757	0.548955	0.573532	0.561348	0.555674	0.497979
9.48	0.561091	0.56497	0.544841	0.548949	0.573348	0.560764	0.555586	0.495196
9.5	0.560999	0.565028	0.544873	0.548954	0.573004	0.560103	0.555393	0.492315
9.52	0.560929	0.565033	0.544935	0.548971	0.572576	0.559492	0.55518	0.489638
9.54	0.5609	0.565036	0.544982	0.548893	0.572134	0.558758	0.5551	0.486727
9.56	0.560933	0.565106	0.545018	0.548891	0.571828	0.557957	0.554996	0.483866
9.58	0.560963	0.565106	0.545027	0.54885	0.571453	0.557267	0.55486	0.481061
9.6	0.560996	0.565054	0.545065	0.548834	0.570995	0.55656	0.55474	0.478379
9.62	0.561032	0.565071	0.545183	0.548907	0.570506	0.556025	0.554752	0.475497
9.64	0.561007	0.565132	0.545321	0.548879	0.57001	0.555582	0.554816	0.472727
9.66	0.561095	0.565175	0.545197	0.548992	0.569445	0.555229	0.554737	0.469775
9.68	0.561051	0.565216	0.545095	0.54898	0.568821	0.555043	0.554887	0.466929
9.7	0.561058	0.565173	0.545062	0.548932	0.568357	0.554812	0.554895	0.463683
9.72	0.561019	0.56507	0.545131	0.549008	0.567904	0.554381	0.554894	0.460815
9.74	0.561005	0.565044	0.545126	0.548934	0.567371	0.554048	0.554919	0.457715
9.76	0.560942	0.565035	0.545166	0.548957	0.566794	0.553651	0.554881	0.455176
9.78	0.560961	0.56499	0.54502	0.548944	0.56629	0.553289	0.554783	0.452271
9.8	0.560998	0.564984	0.545021	0.548968	0.565813	0.552811	0.554662	0.44989
9.82	0.560929	0.564985	0.545102	0.549018	0.565453	0.552214	0.554564	0.447484
9.84	0.561014	0.56487	0.545176	0.549001	0.565155	0.551719	0.554513	0.445352
9.86	0.561104	0.564892	0.545217	0.549002	0.564666	0.551071	0.5544	0.442996
9.88	0.56115	0.564814	0.545159	0.548925	0.564193	0.550401	0.554264	0.441104
9.9	0.561143	0.564786	0.545162	0.548914	0.563612	0.54966	0.554123	0.439249
9.92	0.56127	0.56469	0.545239	0.548807	0.563062	0.548828	0.553906	0.437553
9.94	0.561398	0.56461	0.545299	0.548844	0.562494	0.548031	0.553719	0.435782
9.96	0.561383	0.564628	0.545384	0.548873	0.561851	0.547215	0.553486	0.434114
9.98	0.561418	0.56461	0.545332	0.548718	0.56135	0.546247	0.55327	0.432378
10	0.561418	0.564693	0.545315	0.548725	0.560661	0.54535	0.55306	0.431119
10.02	0.561452	0.564594	0.545305	0.548736	0.560047	0.544285	0.552866	0.429568
10.04	0.56141	0.564638	0.545253	0.548641	0.559303	0.54327	0.552707	0.428067
10.06	0.561414	0.564663	0.545201	0.548627	0.558563	0.542041	0.552318	0.426412
10.08	0.561411	0.564629	0.545279	0.548667	0.557778	0.540725	0.551846	0.424839
10.1	0.561487	0.564592	0.545319	0.548644	0.557029	0.539331	0.551359	0.423477
10.12	0.561516	0.564658	0.545328	0.548652	0.556158	0.53779	0.550773	0.422104
10.14	0.561498	0.56461	0.545253	0.548654	0.555148	0.535987	0.550218	0.421207
10.16	0.561463	0.564691	0.545223	0.548738	0.554066	0.534388	0.549578	0.420367
10.18	0.561428	0.564623	0.545081	0.548865	0.552945	0.532682	0.549018	0.419599
10.2	0.561453	0.56464	0.545012	0.548837	0.551673	0.530898	0.548334	0.41881
10.22	0.561523	0.564583	0.545023	0.548764	0.550375	0.528958	0.54759	0.418018
10.24	0.561515	0.564593	0.544991	0.548782	0.548843	0.52702	0.546752	0.417344
10.26	0.561586	0.564581	0.545032	0.548771	0.547234	0.524775	0.545674	0.416848
10.28	0.561561	0.564445	0.545016	0.548683	0.545564	0.522547	0.54461	0.416575
10.3	0.561628	0.564316	0.544948	0.548655	0.543848	0.52031	0.543655	0.416468
10.32	0.56161	0.564254	0.54481	0.548591	0.542108	0.518103	0.542774	0.416583
10.34	0.561591	0.564194	0.54469	0.548485	0.540317	0.515679	0.541967	0.416869
10.36	0.561708	0.564143	0.54471	0.548443	0.538604	0.513303	0.541147	0.417302
10.38	0.56187	0.564178	0.544698	0.548467	0.536743	0.510844	0.540339	0.417574
10.4	0.561898	0.564242	0.54468	0.548525	0.534757	0.508612	0.539508	0.417754
10.42	0.561978	0.564307	0.544625	0.548547	0.53255	0.506236	0.538885	0.418148
10.44	0.562027	0.564327	0.544621	0.548514	0.530391	0.503967	0.538232	0.418472
10.46	0.562147	0.564393	0.544666	0.548609	0.528203	0.501497	0.537591	0.418852
10.48	0.562217	0.564432	0.544701	0.548663	0.52608	0.499333	0.536866	0.419116
10.5	0.562293	0.56448	0.544769	0.5487	0.524164	0.49697	0.536153	0.419389
10.52	0.562337	0.564454	0.544779	0.548728	0.522307	0.494654	0.535395	0.419876
10.54	0.562497	0.564442	0.544782	0.548777	0.520486	0.492378	0.534489	0.420293
10.56	0.562649	0.564352	0.544706	0.548666	0.518723	0.490357	0.533287	0.4208
10.58	0.562824	0.564339	0.544755	0.54868	0.51683	0.488332	0.531981	0.421526
10.6	0.563004	0.564265	0.544708	0.548717	0.515083	0.486498	0.530632	0.422435
10.62	0.563151	0.564203	0.54471	0.548797	0.513192	0.484119	0.529011	0.423249
10.64	0.563321	0.564216	0.544792	0.54891	0.511359	0.482042	0.527508	0.424038
10.66	0.56342	0.564168	0.545016	0.548954	0.509364	0.479778	0.52582	0.424839
10.68	0.563545	0.564116	0.545051	0.549049	0.507322	0.477803	0.524102	0.425452
10.7	0.56369	0.56403	0.545067	0.549121	0.505194	0.475659	0.522375	0.426123
10.72	0.56381	0.56401	0.545165	0.549191	0.502966	0.473955	0.520617	0.426822
10.74	0.563984	0.564006	0.545182	0.549236	0.500843	0.472233	0.518673	0.427588
10.76	0.564083	0.563969	0.545312	0.549232	0.498727	0.470701	0.51661	0.428097
10.78	0.564102	0.563988	0.545369	0.54925	0.496273	0.469302	0.51454	0.428334
10.8	0.564129	0.563981	0.545361	0.549251	0.493793	0.467913	0.512472	0.428268
10.82	0.564121	0.564019	0.545365	0.549195	0.491331	0.466712	0.510525	0.428469
10.84	0.564256	0.564041	0.545481	0.549073	0.488849	0.465925	0.508451	0.428489
10.86	0.564463	0.564084	0.545499	0.549033	0.486215	0.465063	0.50625	0.428791
10.88	0.564411	0.564093	0.545647	0.548896	0.483229	0.464289	0.504011	0.429009
10.9	0.564447	0.564172	0.545713	0.548836	0.479988	0.463609	0.501674	0.429266
10.92	0.564519	0.564208	0.545814	0.548745	0.476332	0.462746	0.499189	0.429575
10.94	0.56464	0.564214	0.545907	0.548638	0.472659	0.461863	0.496657	0.429678
10.96	0.564763	0.564242	0.546039	0.548549	0.469223	0.461263	0.49383	0.429989
10.98	0.564754	0.564311	0.546073	0.548431	0.465896	0.460595	0.491052	0.430367
11	0.564771	0.564275	0.546101	0.548262	0.46295	0.460161	0.488268	0.430107
11.02	0.564708	0.564278	0.546094	0.548201	0.460733	0.459417	0.485582	0.429024
11.04	0.564657	0.564347	0.546055	0.548292	0.458746	0.45863	0.482689	0.428861
11.06	0.564686	0.564455	0.546013	0.548374	0.457099	0.457826	0.479799	0.428617
11.08	0.56462	0.564545	0.545952	0.548485	0.456035	0.456884	0.476745	0.428467
11.1	0.564604	0.564583	0.545949	0.54855	0.455088	0.455977	0.473692	0.428805
11.12	0.564454	0.564608	0.546062	0.548798	0.454441	0.455128	0.470311	0.429172
11.14	0.564396	0.564705	0.546167	0.548966	0.453959	0.454519	0.467112	0.429787
11.16	0.56434	0.564716	0.546195	0.549147	0.453519	0.454028	0.463906	0.430435
11.18	0.564419	0.564768	0.546099	0.549441	0.453054	0.453434	0.460903	0.430258
11.2	0.5644	0.56471	0.546179	0.549655	0.452712	0.45285	0.457748	0.429658
11.22	0.564391	0.564829	0.546285	0.549708	0.45214	0.452062	0.454741	0.431277
11.24	0.564416	0.56486	0.546332	0.549722	0.451648	0.451334	0.451441	0.43288
11.26	0.564504	0.564891	0.546372	0.549526	0.451294	0.450767	0.448435	0.433983
11.28	0.564534	0.564929	0.546446	0.549355	0.451074	0.450385	0.445384	0.435316
11.3	0.564612	0.564993	0.546548	0.549059	0.451029	0.450111	0.442491	0.435676
11.32	0.56466	0.564981	0.546497	0.54879	0.451068	0.449936	0.43969	0.435795
11.34	0.564785	0.565032	0.546358	0.548478	0.451403	0.44977	0.437209	0.436098
11.36	0.564927	0.565	0.546348	0.547936	0.451721	0.449699	0.434715	0.436365
11.38	0.564998	0.564998	0.546296	0.547321	0.451976	0.449514	0.432279	0.437277
11.4	0.565033	0.564931	0.546169	0.546481	0.452062	0.44927	0.429851	0.438242
11.42	0.565043	0.564903	0.545978	0.545638	0.451662	0.448918	0.427538	0.439088
11.44	0.564963	0.564759	0.545921	0.5449	0.450996	0.448665	0.425578	0.440081
11.46	0.565034	0.564684	0.545814	0.544191	0.450147	0.448666	0.423778	0.440921
11.48	0.565063	0.564586	0.545621	0.543053	0.449194	0.448783	0.42272	0.441471
11.5	0.565117	0.564539	0.545408	0.541881	0.448405	0.449057	0.421446	0.441835
11.52	0.565174	0.564423	0.545162	0.54058	0.447691	0.44929	0.420294	0.44288
11.54	0.565261	0.564296	0.544913	0.539139	0.447351	0.44959	0.41924	0.444086
11.56	0.565304	0.564339	0.544765	0.538031	0.446838	0.449752	0.4189	0.444777
11.58	0.565338	0.564353	0.544694	0.537152	0.446466	0.449951	0.418473	0.445397
11.6	0.565418	0.564547	0.544531	0.536237	0.445874	0.450043	0.418372	0.445885
11.62	0.565539	0.564693	0.544189	0.53545	0.445077	0.450358	0.418543	0.446112
11.64	0.565664	0.564845	0.543734	0.534434	0.444183	0.450543	0.41855	0.446492
11.66	0.565811	0.564951	0.543316	0.533514	0.443304	0.4508	0.418348	0.446826
11.68	0.565836	0.564987	0.542883	0.532648	0.442454	0.4509	0.418301	0.447544
11.7	0.565968	0.565223	0.542635	0.532039	0.441742	0.450978	0.418032	0.448361
11.72	0.566056	0.56547	0.542306	0.531542	0.441042	0.451042	0.417909	0.447505
11.74	0.566189	0.565536	0.542044	0.531035	0.440529	0.450897	0.417772	0.446261
11.76	0.566315	0.565454	0.541843	0.530356	0.440089	0.450856	0.418204	0.446604
11.78	0.566401	0.565289	0.541467	0.529849	0.439752	0.450867	0.418818	0.447546
11.8	0.566558	0.564962	0.540919	0.529279	0.439424	0.450649	0.419515	0.448217
11.82	0.56657	0.564769	0.540385	0.528735	0.439403	0.450599	0.420129	0.448475
11.84	0.566611	0.564399	0.539723	0.528057	0.439761	0.450609	0.420694	0.448518
11.86	0.566722	0.563914	0.539113	0.52743	0.439917	0.45071	0.421068	0.448946
11.88	0.566863	0.563353	0.538587	0.526308	0.440219	0.449743	0.421425	0.449975
11.9	0.567001	0.562472	0.538076	0.525391	0.4405	0.449913	0.421567	0.451856
11.92	0.567154	0.561486	0.53744	0.524109	0.440554	0.450198	0.421586	0.454588
11.94	0.567223	0.560313	0.536396	0.522841	0.440406	0.450365	0.421419	0.458073
11.96	0.56735	0.559051	0.53505	0.521308	0.440099	0.450885	0.42152	0.462778
11.98	0.567469	0.557473	0.533524	0.519953	0.43981	0.451252	0.421648	0.469121
12	0.567557	0.556076	0.531656	0.51835	0.439508	0.451804	0.421619	0.47665
12.02	0.5676	0.554594	0.529752	0.51693	0.439702	0.451489	0.421524	0.48446
12.04	0.567802	0.553195	0.527837	0.515214	0.440224	0.451549	0.421468	0.492288
12.06	0.567927	0.551605	0.526007	0.513743	0.440741	0.451589	0.421245	0.499911
12.08	0.567949	0.549974	0.523905	0.511646	0.441397	0.450861	0.421064	0.507606
12.1	0.567966	0.548143	0.522094	0.510008	0.441706	0.450493	0.42074	0.515155
12.12	0.568012	0.546299	0.520049	0.507488	0.441706	0.450747	0.420636	0.522763
12.14	0.568051	0.544283	0.518242	0.505224	0.441977	0.451013	0.420395	0.53019
12.16	0.568039	0.542069	0.51614	0.50219	0.441884	0.452201	0.420119	0.537691
12.18	0.568005	0.539664	0.514414	0.499668	0.442089	0.453357	0.419951	0.54495
12.2	0.567952	0.537368	0.512415	0.496386	0.442721	0.45397	0.419877	0.55206
12.22	0.567904	0.53498	0.510894	0.49364	0.44321	0.454329	0.419804	0.55836
12.24	0.56773	0.532529	0.509072	0.490392	0.444041	0.454527	0.419866	0.563919
12.26	0.567577	0.52994	0.507524	0.487352	0.444993	0.454918	0.419718	0.568778
12.28	0.567483	0.52756	0.505517	0.484016	0.446104	0.455459	0.419901	0.573074
12.3	0.567391	0.525143	0.503517	0.481597	0.44715	0.456103	0.420301	0.577012
12.32	0.567309	0.52308	0.500773	0.478452	0.448102	0.456968	0.420667	0.580528
12.34	0.567305	0.521026	0.498547	0.476078	0.448553	0.457913	0.421025	0.584044
12.36	0.567321	0.51922	0.495578	0.473234	0.449396	0.459289	0.421399	0.587562
12.38	0.567286	0.516938	0.493145	0.471099	0.45028	0.460315	0.421891	0.591478
12.4	0.567396	0.515323	0.489847	0.468136	0.450884	0.460298	0.422376	0.595521
12.42	0.567321	0.513461	0.487229	0.466137	0.45147	0.460549	0.422623	0.599458
12.44	0.567306	0.512172	0.484005	0.463666	0.451851	0.461061	0.422978	0.603318
12.46	0.567351	0.510548	0.48106	0.461481	0.451768	0.46112	0.423481	0.607197
12.48	0.567321	0.509373	0.476966	0.459155	0.451623	0.461345	0.42392	0.610835
12.5	0.567266	0.507467	0.473492	0.457237	0.451905	0.461853	0.424535	0.613945
12.52	0.567223	0.505809	0.469345	0.455053	0.452763	0.461756	0.425296	0.616653
12.54	0.567094	0.503594	0.466314	0.45373	0.453681	0.461995	0.4259	0.618958
12.56	0.567044	0.501585	0.462684	0.452144	0.454326	0.46218	0.426705	0.621076
12.58	0.566993	0.4984	0.459851	0.451043	0.454775	0.462449	0.427509	0.622853
12.6	0.567009	0.495975	0.456483	0.449252	0.45587	0.463093	0.427533	0.625
12.62	0.567076	0.492869	0.453796	0.448138	0.456207	0.463514	0.42759	0.625
12.64	0.56718	0.490186	0.450366	0.447007	0.456371	0.463846	0.427186	0.625
12.66	0.567216	0.487123	0.448163	0.446289	0.456763	0.463833	0.427581	0.625
12.68	0.567343	0.484504	0.446026	0.445565	0.457562	0.463594	0.428285	0.625
12.7	0.567481	0.481017	0.444187	0.445539	0.458196	0.463002	0.42899	0.625
12.72	0.567564	0.478392	0.441606	0.445865	0.458903	0.462241	0.429778	0.625
12.74	0.567537	0.475003	0.440285	0.446642	0.459683	0.461454	0.430629	0.625
12.76	0.5675	0.472563	0.438533	0.44727	0.46004	0.4613	0.431998	0.625
12.78	0.567476	0.469812	0.437206	0.448027	0.460143	0.46102	0.433411	0.625
12.8	0.567391	0.467353	0.435883	0.448586	0.460355	0.459464	0.434607	0.625
12.82	0.567231	0.464523	0.435181	0.448776	0.460465	0.457473	0.435309	0.625
12.84	0.567163	0.462645	0.434188	0.448675	0.460071	0.456862	0.435321	0.625
12.86	0.567161	0.460343	0.433737	0.448273	0.459944	0.456931	0.434676	0.625
12.88	0.567181	0.458626	0.433464	0.447819	0.459561	0.457393	0.434411	0.625
12.9	0.567091	0.456626	0.433907	0.44756	0.45846	0.458235	0.434592	0.625
12.92	0.567101	0.454967	0.434645	0.447545	0.457108	0.459279	0.4349	0.625
12.94	0.567166	0.45341	0.435385	0.447657	0.456097	0.4603	0.435217	0.625
12.96	0.567144	0.452285	0.436197	0.447936	0.455587	0.461777	0.435996	0.625
12.98	0.567186	0.451611	0.437093	0.448305	0.455344	0.46342	0.436826	0.625
13	0.567094	0.451089	0.437892	0.448809	0.455396	0.465243	0.437403	0.625
13.02	0.567203	0.450759	0.438774	0.449185	0.455264	0.467253	0.438504	0.625
13.04	0.56718	0.451061	0.439969	0.449166	0.455175	0.46991	0.439675	0.625
13.06	0.567192	0.45129	0.44117	0.448954	0.455464	0.473522	0.440656	0.625
13.08	0.567251	0.4515	0.442295	0.448561	0.456772	0.477776	0.441683	0.625
13.1	0.567161	0.451508	0.443271	0.448396	0.458704	0.482441	0.442607	0.625
13.12	0.567164	0.451748	0.444309	0.448174	0.461574	0.487491	0.443677	0.625
13.14	0.567107	0.451942	0.44534	0.448178	0.465545	0.492639	0.444532	0.625
13.16	0.567115	0.452069	0.446071	0.448211	0.470709	0.497503	0.445434	0.625
13.18	0.5671	0.452004	0.446742	0.448201	0.476849	0.502266	0.446279	0.625
13.2	0.567121	0.451748	0.447336	0.448326	0.484226	0.506666	0.447383	0.625
13.22	0.56714	0.451261	0.447927	0.448453	0.49232	0.51102	0.448298	0.625
13.24	0.567235	0.450749	0.448447	0.44869	0.501489	0.51574	0.449357	0.625
13.26	0.5673	0.450228	0.449132	0.449011	0.511186	0.520862	0.449925	0.625
13.28	0.567452	0.449705	0.449619	0.44913	0.521374	0.526577	0.449762	0.625
13.3	0.56754	0.4491	0.450036	0.449311	0.531599	0.532556	0.449607	0.625
13.32	0.567718	0.448594	0.450373	0.449785	0.541946	0.538593	0.450053	0.625
13.34	0.567966	0.447999	0.450736	0.450202	0.551891	0.544395	0.451283	0.625
13.36	0.568115	0.447299	0.450857	0.450351	0.560912	0.549929	0.452567	0.625
13.38	0.568195	0.446515	0.451108	0.450634	0.568918	0.555375	0.453981	0.625
13.4	0.568298	0.445982	0.451308	0.450967	0.575919	0.560397	0.455342	0.625
13.42	0.568241	0.445807	0.451387	0.451346	0.58216	0.564857	0.456892	0.625
13.44	0.568162	0.445906	0.451688	0.45156	0.587311	0.568357	0.458699	0.625
13.46	0.568094	0.446155	0.451866	0.451728	0.591657	0.571707	0.460912	0.625
13.48	0.567995	0.446348	0.45212	0.452078	0.595257	0.575	0.46385	0.625
13.5	0.567974	0.446696	0.452334	0.452612	0.59861	0.578575	0.466745	0.625
13.52	0.567998	0.447244	0.452398	0.452963	0.60183	0.582162	0.469718	0.625
13.54	0.568059	0.447676	0.452486	0.453129	0.604916	0.5858	0.473162	0.625
13.56	0.568171	0.448135	0.452401	0.453484	0.607945	0.589342	0.477047	0.625
13.58	0.568253	0.448497	0.452593	0.453337	0.610378	0.592903	0.481869	0.625
13.6	0.568191	0.448497	0.452958	0.453435	0.612555	0.596454	0.487375	0.625
13.62	0.568283	0.44835	0.453374	0.453575	0.614323	0.60003	0.493401	0.625
13.64	0.56828	0.448321	0.453779	0.453889	0.616171	0.603753	0.49956	0.625
13.66	0.568207	0.44831	0.453675	0.454353	0.617812	0.607404	0.505807	0.625
13.68	0.568129	0.448494	0.45396	0.454834	0.619786	0.610944	0.511908	0.625
13.7	0.568114	0.448742	0.454142	0.455561	0.621409	0.614036	0.518319	0.625
13.72	0.568159	0.448835	0.453889	0.456734	0.623262	0.616967	0.52491	0.625
13.74	0.568218	0.449037	0.453887	0.458136	0.625	0.619422	0.531774	0.625
13.76	0.568358	0.449114	0.454079	0.458424	0.625	0.621675	0.538867	0.625
13.78	0.568352	0.449209	0.4542	0.457756	0.625	0.625	0.545763	0.625
13.8	0.568449	0.449364	0.454495	0.458709	0.625	0.625	0.55235	0.625
13.82	0.568561	0.449419	0.455082	0.458732	0.625	0.625	0.558231	0.625
13.84	0.56855	0.449352	0.455947	0.458415	0.625	0.625	0.563705	0.625
13.86	0.568643	0.449529	0.457232	0.458208	0.625	0.625	0.568686	0.625
13.88	0.568721	0.449726	0.458445	0.458313	0.625	0.625	0.573375	0.625
13.9	0.568743	0.450033	0.459398	0.458856	0.625	0.625	0.577702	0.625
13.92	0.568714	0.450414	0.459495	0.459302	0.625	0.625	0.581934	0.625
13.94	0.568686	0.450803	0.457483	0.459714	0.625	0.625	0.5858	0.625
13.96	0.568648	0.451161	0.457288	0.459911	0.625	0.625	0.589611	0.625
13.98	0.568595	0.451632	0.457445	0.460051	0.625	0.625	0.593463	0.625
14	0.568532	0.451944	0.457411	0.46032	0.625	0.625	0.597426	0.625
14.02	0.568471	0.452419	0.457901	0.46058	0.625	0.625	0.601184	0.625
14.04	0.568421	0.452867	0.458203	0.460731	0.625	0.625	0.60466	0.625
14.06	0.568351	0.453299	0.45821	0.46064	0.625	0.625	0.607777	0.625
14.08	0.568344	0.453733	0.458341	0.460296	0.625	0.625	0.610622	0.625
14.1	0.568259	0.454333	0.458287	0.46001	0.625	0.625	0.613402	0.625
14.12	0.568305	0.454574	0.45803	0.459211	0.625	0.625	0.616088	0.625
14.14	0.568348	0.455101	0.457784	0.457771	0.625	0.625	0.618509	0.625
14.16	0.568322	0.4556	0.457334	0.455653	0.625	0.625	0.620469	0.625
14.18	0.568383	0.456085	0.457016	0.453076	0.625	0.625	0.622104	0.625
14.2	0.568355	0.456521	0.456402	0.450609	0.625	0.625	0.623438	0.625
14.22	0.568379	0.457047	0.4561	0.448951	0.625	0.625	0.625	0.625
14.24	0.568363	0.45752	0.455119	0.447197	0.625	0.625	0.625	0.625
14.26	0.568194	0.4574	0.453398	0.445827	0.625	0.625	0.625	0.625
14.28	0.568026	0.457714	0.451169	0.444433	0.625	0.625	0.625	0.625
14.3	0.567908	0.457434	0.448847	0.443323	0.625	0.625	0.625	0.625
14.32	0.56756	0.458097	0.446945	0.442318	0.625	0.625	0.625	0.625
14.34	0.567076	0.458257	0.445084	0.44203	0.625	0.625	0.625	0.625
14.36	0.566428	0.45848	0.442898	0.442545	0.625	0.625	0.625	0.625
14.38	0.565564	0.458804	0.44126	0.444007	0.625	0.625	0.625	0.625
14.4	0.564435	0.458883	0.439667	0.446346	0.625	0.625	0.625	0.625
14.42	0.563316	0.458798	0.438355	0.449873	0.625	0.625	0.625	0.625
14.44	0.562168	0.45864	0.43798	0.45488	0.625	0.625	0.625	0.625
14.46	0.561319	0.458549	0.439209	0.461423	0.625	0.625	0.625	0.625
14.48	0.56053	0.458339	0.441844	0.469189	0.625	0.625	0.625	0.625
14.5	0.559694	0.458464	0.446427	0.478435	0.625	0.625	0.625	0.625
14.52	0.558596	0.459036	0.453117	0.488447	0.625	0.625	0.625	0.625
14.54	0.55749	0.460224	0.462106	0.49922	0.625	0.625	0.625	0.625
14.56	0.556445	0.461732	0.472516	0.51041	0.625	0.625	0.625	0.625
14.58	0.555475	0.46327	0.483765	0.521655	0.625	0.625	0.625	0.625
14.6	0.554596	0.465047	0.495316	0.532391	0.625	0.625	0.625	0.625
14.62	0.553789	0.465002	0.507258	0.542802	0.625	0.625	0.625	0.625
14.64	0.552585	0.465012	0.519453	0.552245	0.625	0.625	0.625	0.625
14.66	0.551009	0.465071	0.531433	0.560504	0.625	0.625	0.625	0.625
14.68	0.549143	0.464979	0.542367	0.567848	0.625	0.625	0.625	0.625
14.7	0.547326	0.465005	0.552041	0.574587	0.625	0.625	0.625	0.625
14.72	0.545308	0.465502	0.560302	0.580997	0.625	0.625	0.625	0.625
14.74	0.543474	0.466002	0.567422	0.587319	0.625	0.625	0.625	0.625
14.76	0.541369	0.465986	0.573852	0.593365	0.625	0.625	0.625	0.625
14.78	0.53949	0.466026	0.579863	0.599082	0.625	0.625	0.625	0.625
14.8	0.53727	0.466293	0.585406	0.604325	0.625	0.625	0.625	0.625
14.82	0.535485	0.466294	0.590336	0.608994	0.625	0.625	0.625	0.625
14.84	0.533587	0.466121	0.59486	0.613251	0.625	0.625	0.625	0.625
14.86	0.532123	0.46579	0.599043	0.61696	0.625	0.625	0.625	0.625
14.88	0.530407	0.465286	0.603066	0.620024	0.625	0.625	0.625	0.625
14.9	0.528874	0.46489	0.606735	0.622476	0.625	0.625	0.625	0.625
14.92	0.526774	0.464543	0.610062	0.625	0.625	0.625	0.625	0.625
14.94	0.525156	0.464086	0.612996	0.625	0.625	0.625	0.625	0.625
14.96	0.523079	0.463698	0.615536	0.625	0.625	0.625	0.625	0.625
14.98	0.521081	0.463255	0.617794	0.625	0.625	0.625	0.625	0.625
15	0.518401	0.462995	0.61983	0.625	0.625	0.625	0.625	0.625
15.02	0.516095	0.462888	0.621699	0.625	0.625	0.625	0.625	0.625
15.04	0.513343	0.463043	0.623359	0.625	0.625	0.625	0.625	0.625
15.06	0.510885	0.463045	0.625	0.625	0.625	0.625	0.625	0.625
15.08	0.507789	0.463217	0.625	0.625	0.625	0.625	0.625	0.625
15.1	0.505071	0.462611	0.625	0.625	0.625	0.625	0.625	0.625
15.12	0.501667	0.462355	0.625	0.625	0.625	0.625	0.625	0.625
15.14	0.498919	0.46199	0.625	0.625	0.625	0.625	0.625	0.625
15.16	0.495636	0.461509	0.625	0.625	0.625	0.625	0.625	0.625
15.18	0.493054	0.460862	0.625	0.625	0.625	0.625	0.625	0.625
15.2	0.489971	0.460127	0.625	0.625	0.625	0.625	0.625	0.625
15.22	0.487402	0.459659	0.625	0.625	0.625	0.625	0.625	0.625
15.24	0.484144	0.459433	0.625	0.625	0.625	0.625	0.625	0.625
15.26	0.481575	0.459416	0.625	0.625	0.625	0.625	0.625	0.625
15.28	0.478612	0.459602	0.625	0.625	0.625	0.625	0.625	0.625
15.3	0.476124	0.459231	0.625	0.625	0.625	0.625	0.625	0.625
15.32	0.47346	0.458836	0.625	0.625	0.625	0.625	0.625	0.625
15.34	0.471288	0.457598	0.625	0.625	0.625	0.625	0.625	0.625
15.36	0.46871	0.455839	0.625	0.625	0.625	0.625	0.625	0.625
15.38	0.466678	0.45392	0.625	0.625	0.625	0.625	0.625	0.625
15.4	0.464784	0.452425	0.625	0.625	0.625	0.625	0.625	0.625
15.42	0.463578	0.451449	0.625	0.625	0.625	0.625	0.625	0.625
15.44	0.461883	0.450663	0.625	0.625	0.625	0.625	0.625	0.625
15.46	0.460695	0.449787	0.625	0.625	0.625	0.625	0.625	0.625
15.48	0.459529	0.448916	0.625	0.625	0.625	0.625	0.625	0.625
15.5	0.458621	0.448174	0.625	0.625	0.625	0.625	0.625	0.625
15.52	0.458071	0.448005	0.625	0.625	0.625	0.625	0.625	0.625
15.54	0.457702	0.448138	0.625	0.625	0.625	0.625	0.625	0.625
15.56	0.457189	0.448521	0.625	0.625	0.625	0.625	0.625	0.625
15.58	0.456994	0.449106	0.625	0.625	0.625	0.625	0.625	0.625
15.6	0.456837	0.450027	0.625	0.625	0.625	0.625	0.625	0.625
15.62	0.456926	0.451239	0.625	0.625	0.625	0.625	0.625	0.625
15.64	0.456972	0.452467	0.625	0.625	0.625	0.625	0.625	0.625
15.66	0.457343	0.453681	0.625	0.625	0.625	0.625	0.625	0.625
15.68	0.457995	0.45583	0.625	0.625	0.625	0.625	0.625	0.625
15.7	0.458557	0.458411	0.625	0.625	0.625	0.625	0.625	0.625
15.72	0.459137	0.461889	0.625	0.625	0.625	0.625	0.625	0.625
15.74	0.459822	0.465959	0.625	0.625	0.625	0.625	0.625	0.625
15.76	0.460222	0.470322	0.625	0.625	0.625	0.625	0.625	0.625
15.78	0.460495	0.474627	0.625	0.625	0.625	0.625	0.625	0.625
15.8	0.460638	0.478482	0.625	0.625	0.625	0.625	0.625	0.625
15.82	0.460992	0.482092	0.625	0.625	0.625	0.625	0.625	0.625
15.84	0.461235	0.48585	0.625	0.625	0.625	0.625	0.625	0.625
15.86	0.461506	0.48996	0.625	0.625	0.625	0.625	0.625	0.625
15.88	0.461956	0.494775	0.625	0.625	0.625	0.625	0.625	0.625
15.9	0.46232	0.500464	0.625	0.625	0.625	0.625	0.625	0.625
15.92	0.462857	0.506908	0.625	0.625	0.625	0.625	0.625	0.625
15.94	0.463164	0.514155	0.625	0.625	0.625	0.625	0.625	0.625
15.96	0.463389	0.522362	0.625	0.625	0.625	0.625	0.625	0.625
15.98	0.463652	0.531219	0.625	0.625	0.625	0.625	0.625	0.625
16	0.463855	0.540582	0.625	0.625	0.625	0.625	0.625	0.625
16.02	0.463975	0.550086	0.625	0.625	0.625	0.625	0.625	0.625
16.04	0.464124	0.559354	0.625	0.625	0.625	0.625	0.625	0.625
16.06	0.464093	0.567657	0.625	0.625	0.625	0.625	0.625	0.625
16.08	0.463994	0.575074	0.625	0.625	0.625	0.625	0.625	0.625
16.1	0.463749	0.581288	0.625	0.625	0.625	0.625	0.625	0.625
16.12	0.463413	0.586639	0.625	0.625	0.625	0.625	0.625	0.625
16.14	0.462975	0.591345	0.625	0.625	0.625	0.625	0.625	0.625
16.16	0.462601	0.595737	0.625	0.625	0.625	0.625	0.625	0.625
16.18	0.462302	0.599698	0.625	0.625	0.625	0.625	0.625	0.625
16.2	0.462075	0.603407	0.625	0.625	0.625	0.625	0.625	0.625
16.22	0.461829	0.606935	0.625	0.625	0.625	0.625	0.625	0.625
16.24	0.461829	0.610301	0.625	0.625	0.625	0.625	0.625	0.625
16.26	0.461761	0.613521	0.625	0.625	0.625	0.625	0.625	0.625
16.28	0.461633	0.616502	0.625	0.625	0.625	0.625	0.625	0.625
16.3	0.461455	0.618931	0.625	0.625	0.625	0.625	0.625	0.625
16.32	0.461476	0.620853	0.625	0.625	0.625	0.625	0.625	0.625
16.34	0.461598	0.622551	0.625	0.625	0.625	0.625	0.625	0.625
16.36	0.461475	0.623961	0.625	0.625	0.625	0.625	0.625	0.625
16.38	0.461687	0.625061	0.625	0.625	0.625	0.625	0.625	0.625
16.4	0.461813	0.62596	0.625	0.625	0.625	0.625	0.625	0.625
16.42	0.461886	0.626698	0.625	0.625	0.625	0.625	0.625	0.625
16.44	0.462067	0.627372	0.625	0.625	0.625	0.625	0.625	0.625
16.46	0.462185	0.627966	0.625	0.625	0.625	0.625	0.625	0.625
16.48	0.461808	0.628417	0.625	0.625	0.625	0.625	0.625	0.625
16.5	0.461062	0.628622	0.625	0.625	0.625	0.625	0.625	0.625
16.52	0.46112	0.628667	0.625	0.625	0.625	0.625	0.625	0.625
16.54	0.461012	0.628571	0.625	0.625	0.625	0.625	0.625	0.625
16.56	0.46093	0.628468	0.625	0.625	0.625	0.625	0.625	0.625
16.58	0.460566	0.628406	0.625	0.625	0.625	0.625	0.625	0.625
16.6	0.459903	0.628364	0.625	0.625	0.625	0.625	0.625	0.625
16.62	0.459466	0.628262	0.625	0.625	0.625	0.625	0.625	0.625
16.64	0.458422	0.628082	0.625	0.625	0.625	0.625	0.625	0.625
16.66	0.457615	0.627791	0.625	0.625	0.625	0.625	0.625	0.625
16.68	0.457048	0.627426	0.625	0.625	0.625	0.625	0.625	0.625
16.7	0.456695	0.62696	0.625	0.625	0.625	0.625	0.625	0.625
16.72	0.456483	0.626414	0.625	0.625	0.625	0.625	0.625	0.625
16.74	0.456487	0.625873	0.625	0.625	0.625	0.625	0.625	0.625
16.76	0.456293	0.625388	0.625	0.625	0.625	0.625	0.625	0.625
16.78	0.455979	0.624918	0.625	0.625	0.625	0.625	0.625	0.625
16.8	0.455659	0.624513	0.625	0.625	0.625	0.625	0.625	0.625
16.82	0.455462	0.624169	0.625	0.625	0.625	0.625	0.625	0.625
16.84	0.455181	0.623974	0.625	0.625	0.625	0.625	0.625	0.625
16.86	0.455069	0.62385	0.625	0.625	0.625	0.625	0.625	0.625
16.88	0.455112	0.623901	0.625	0.625	0.625	0.625	0.625	0.625
16.9	0.455108	0.62405	0.625	0.625	0.625	0.625	0.625	0.625
16.92	0.455201	0.624297	0.625	0.625	0.625	0.625	0.625	0.625
16.94	0.455546	0.62457	0.625	0.625	0.625	0.625	0.625	0.625
16.96	0.456457	0.625	0.625	0.625	0.625	0.625	0.625	0.625
16.98	0.457711	0.625	0.625	0.625	0.625	0.625	0.625	0.625
17	0.458624	0.625	0.625	0.625	0.625	0.625	0.625	0.625
17.02	0.459373	0.625	0.625	0.625	0.625	0.625	0.625	0.625
17.04	0.459722	0.625	0.625	0.625	0.625	0.625	0.625	0.625
17.06	0.45978	0.625	0.625	0.625	0.625	0.625	0.625	0.625
17.08	0.460113	0.625	0.625	0.625	0.625	0.625	0.625	0.625
17.1	0.460309	0.625	0.625	0.625	0.625	0.625	0.625	0.625
17.12	0.460754	0.625	0.625	0.625	0.625	0.625	0.625	0.625
17.14	0.46145	0.625	0.625	0.625	0.625	0.625	0.625	0.625
17.16	0.462346	0.625	0.625	0.625	0.625	0.625	0.625	0.625
17.18	0.462496	0.625	0.625	0.625	0.625	0.625	0.625	0.625
17.2	0.462695	0.625	0.625	0.625	0.625	0.625	0.625	0.625
17.22	0.463047	0.625	0.625	0.625	0.625	0.625	0.625	0.625
17.24	0.463394	0.625	0.625	0.625	0.625	0.625	0.625	0.625
17.26	0.463801	0.625	0.625	0.625	0.625	0.625	0.625	0.625
17.28	0.464148	0.625	0.625	0.625	0.625	0.625	0.625	0.625
17.3	0.464542	0.625	0.625	0.625	0.625	0.625	0.625	0.625
17.32	0.464848	0.625	0.625	0.625	0.625	0.625	0.625	0.625
17.34	0.465148	0.625	0.625	0.625	0.625	0.625	0.625	0.625
17.36	0.465539	0.625	0.625	0.625	0.625	0.625	0.625	0.625
17.38	0.465874	0.625	0.625	0.625	0.625	0.625	0.625	0.625
17.4	0.466148	0.625	0.625	0.625	0.625	0.625	0.625	0.625
17.42	0.466498	0.625	0.625	0.625	0.625	0.625	0.625	0.625
17.44	0.466564	0.625	0.625	0.625	0.625	0.625	0.625	0.625
17.46	0.466753	0.625	0.625	0.625	0.625	0.625	0.625	0.625
17.48	0.466779	0.625	0.625	0.625	0.625	0.625	0.625	0.625
17.5	0.466829	0.625	0.625	0.625	0.625	0.625	0.625	0.625
17.52	0.466691	0.625	0.625	0.625	0.625	0.625	0.625	0.625
17.54	0.466629	0.625	0.625	0.625	0.625	0.625	0.625	0.625
17.56	0.46657	0.625	0.625	0.625	0.625	0.625	0.625	0.625
17.58	0.466529	0.625	0.625	0.625	0.625	0.625	0.625	0.625
17.6	0.466556	0.625	0.625	0.625	0.625	0.625	0.625	0.625
17.62	0.466539	0.625	0.625	0.625	0.625	0.625	0.625	0.625
17.64	0.466666	0.625	0.625	0.625	0.625	0.625	0.625	0.625
17.66	0.466674	0.625	0.625	0.625	0.625	0.625	0.625	0.625
17.68	0.466572	0.625	0.625	0.625	0.625	0.625	0.625	0.625
17.7	0.466522	0.625	0.625	0.625	0.625	0.625	0.625	0.625
17.72	0.466673	0.625	0.625	0.625	0.625	0.625	0.625	0.625
17.74	0.466752	0.625	0.625	0.625	0.625	0.625	0.625	0.625
17.76	0.466052	0.625	0.625	0.625	0.625	0.625	0.625	0.625
17.78	0.465315	0.625	0.625	0.625	0.625	0.625	0.625	0.625
17.8	0.465072	0.625	0.625	0.625	0.625	0.625	0.625	0.625
17.82	0.464827	0.625	0.625	0.625	0.625	0.625	0.625	0.625
17.84	0.464645	0.625	0.625	0.625	0.625	0.625	0.625	0.625
17.86	0.464559	0.625	0.625	0.625	0.625	0.625	0.625	0.625
17.88	0.464859	0.625	0.625	0.625	0.625	0.625	0.625	0.625
17.9	0.465244	0.625	0.625	0.625	0.625	0.625	0.625	0.625
17.92	0.465293	0.625	0.625	0.625	0.625	0.625	0.625	0.625
17.94	0.465263	0.625	0.625	0.625	0.625	0.625	0.625	0.625
17.96	0.464992	0.625	0.625	0.625	0.625	0.625	0.625	0.625
17.98	0.464702	0.625	0.625	0.625	0.625	0.625	0.625	0.625
18	0.464366	0.625	0.625	0.625	0.625	0.625	0.625	0.625
18.02	0.464652	0.625	0.625	0.625	0.625	0.625	0.625	0.625
18.04	0.465307	0.625	0.625	0.625	0.625	0.625	0.625	0.625
18.06	0.466357	0.625	0.625	0.625	0.625	0.625	0.625	0.625
18.08	0.467729	0.625	0.625	0.625	0.625	0.625	0.625	0.625
18.1	0.469551	0.625	0.625	0.625	0.625	0.625	0.625	0.625
18.12	0.471541	0.625	0.625	0.625	0.625	0.625	0.625	0.625
18.14	0.474183	0.625	0.625	0.625	0.625	0.625	0.625	0.625
18.16	0.477312	0.625	0.625	0.625	0.625	0.625	0.625	0.625
18.18	0.480792	0.625	0.625	0.625	0.625	0.625	0.625	0.625
18.2	0.484901	0.625	0.625	0.625	0.625	0.625	0.625	0.625
18.22	0.489812	0.625	0.625	0.625	0.625	0.625	0.625	0.625
18.24	0.495422	0.625	0.625	0.625	0.625	0.625	0.625	0.625
18.26	0.501454	0.625	0.625	0.625	0.625	0.625	0.625	0.625
18.28	0.507996	0.625	0.625	0.625	0.625	0.625	0.625	0.625
18.3	0.514884	0.625	0.625	0.625	0.625	0.625	0.625	0.625
18.32	0.52208	0.625	0.625	0.625	0.625	0.625	0.625	0.625
18.34	0.529469	0.625	0.625	0.625	0.625	0.625	0.625	0.625
18.36	0.536938	0.625	0.625	0.625	0.625	0.625	0.625	0.625
18.38	0.544544	0.625	0.625	0.625	0.625	0.625	0.625	0.625
18.4	0.551963	0.625	0.625	0.625	0.625	0.625	0.625	0.625
18.42	0.558756	0.625	0.625	0.625	0.625	0.625	0.625	0.625
18.44	0.564925	0.625	0.625	0.625	0.625	0.625	0.625	0.625
18.46	0.570643	0.625	0.625	0.625	0.625	0.625	0.625	0.625
18.48	0.576041	0.625	0.625	0.625	0.625	0.625	0.625	0.625
18.5	0.581219	0.625	0.625	0.625	0.625	0.625	0.625	0.625
18.52	0.586072	0.625	0.625	0.625	0.625	0.625	0.625	0.625
18.54	0.590595	0.625	0.625	0.625	0.625	0.625	0.625	0.625
18.56	0.594865	0.625	0.625	0.625	0.625	0.625	0.625	0.625
18.58	0.598808	0.625	0.625	0.625	0.625	0.625	0.625	0.625
18.6	0.602703	0.625	0.625	0.625	0.625	0.625	0.625	0.625
18.62	0.606414	0.625	0.625	0.625	0.625	0.625	0.625	0.625
18.64	0.609845	0.625	0.625	0.625	0.625	0.625	0.625	0.625
18.66	0.612833	0.625	0.625	0.625	0.625	0.625	0.625	0.625
18.68	0.615508	0.625	0.625	0.625	0.625	0.625	0.625	0.625
18.7	0.617998	0.625	0.625	0.625	0.625	0.625	0.625	0.625
18.72	0.620405	0.625	0.625	0.625	0.625	0.625	0.625	0.625
18.74	0.622639	0.625	0.625	0.625	0.625	0.625	0.625	0.625
18.76	0.625	0.625	0.625	0.625	0.625	0.625	0.625	0.625
18.78	0.625	0.625	0.625	0.625	0.625	0.625	0.625	0.625
18.8	0.625	0.625	0.625	0.625	0.625	0.625	0.625	0.625
18.82	0.625	0.625	0.625	0.625	0.625	0.625	0.625	0.625
18.84	0.625	0.625	0.625	0.625	0.625	0.625	0.625	0.625
18.86	0.625	0.625	0.625	0.625	0.625	0.625	0.625	0.625
18.88	0.625	0.625	0.625	0.625	0.625	0.625	0.625	0.625
18.9	0.625	0.625	0.625	0.625	0.625	0.625	0.625	0.625
18.92	0.625	0.625	0.625	0.625	0.625	0.625	0.625	0.625
18.94	0.625	0.625	0.625	0.625	0.625	0.625	0.625	0.625
18.96	0.625	0.625	0.625	0.625	0.625	0.625	0.625	0.625
18.98	0.625	0.625	0.625	0.625	0.625	0.625	0.625	0.625
19	0.625	0.625	0.625	0.625	0.625	0.625	0.625	0.625
19.02	0.625	0.625	0.625	0.625	0.625	0.625	0.625	0.625
19.04	0.625	0.625	0.625	0.625	0.625	0.625	0.625	0.625
19.06	0.625	0.625	0.625	0.625	0.625	0.625	0.625	0.625
19.08	0.625	0.625	0.625	0.625	0.625	0.625	0.625	0.625
19.1	0.625	0.625	0.625	0.625	0.625	0.625	0.625	0.625
19.12	0.625	0.625	0.625	0.625	0.625	0.625	0.625	0.625
19.14	0.625	0.625	0.625	0.625	0.625	0.625	0.625	0.625
19.16	0.625	0.625	0.625	0.625	0.625	0.625	0.625	0.625
19.18	0.625	0.625	0.625	0.625	0.625	0.625	0.625	0.625
19.2	0.625	0.625	0.625	0.625	0.625	0.625	0.625	0.625
19.22	0.625	0.625	0.625	0.625	0.625	0.625	0.625	0.625
19.24	0.625	0.625	0.625	0.625	0.625	0.625	0.625	0.625
19.26	0.625	0.625	0.625	0.625	0.625	0.625	0.625	0.625
19.28	0.625	0.625	0.625	0.625	0.625	0.625	0.625	0.625
19.3	0.625	0.625	0.625	0.625	0.625	0.625	0.625	0.625
19.32	0.625	0.625	0.625	0.625	0.625	0.625	0.625	0.625
19.34	0.625	0.625	0.625	0.625	0.625	0.625	0.625	0.625
19.36	0.625	0.625	0.625	0.625	0.625	0.625	0.625	0.625
19.38	0.625	0.625	0.625	0.625	0.625	0.625	0.625	0.625
19.4	0.625	0.625	0.625	0.625	0.625	0.625	0.625	0.625
19.42	0.625	0.625	0.625	0.625	0.625	0.625	0.625	0.625
19.44	0.625	0.625	0.625	0.625	0.625	0.625	0.625	0.625
19.46	0.625	0.625	0.625	0.625	0.625	0.625	0.625	0.625
19.48	0.625	0.625	0.625	0.625	0.625	0.625	0.625	0.625
19.5	0.625	0.625	0.625	0.625	0.625	0.625	0.625	0.625
19.52	0.625	0.625	0.625	0.625	0.625	0.625	0.625	0.625
19.54	0.625	0.625	0.625	0.625	0.625	0.625	0.625	0.625
19.56	0.625	0.625	0.625	0.625	0.625	0.625	0.625	0.625
19.58	0.625	0.625	0.625	0.625	0.625	0.625	0.625	0.625
19.6	0.625	0.625	0.625	0.625	0.625	0.625	0.625	0.625
19.62	0.625	0.625	0.625	0.625	0.625	0.625	0.625	0.625
19.64	0.625	0.625	0.625	0.625	0.625	0.625	0.625	0.625
19.66	0.625	0.625	0.625	0.625	0.625	0.625	0.625	0.625
19.68	0.625	0.625	0.625	0.625	0.625	0.625	0.625	0.625
19.7	0.625	0.625	0.625	0.625	0.625	0.625	0.625	0.625
19.72	0.625	0.625	0.625	0.625	0.625	0.625	0.625	0.625
19.74	0.625	0.625	0.625	0.625	0.625	0.625	0.625	0.625
19.76	0.625	0.625	0.625	0.625	0.625	0.625	0.625	0.625
19.78	0.625	0.625	0.625	0.625	0.625	0.625	0.625	0.625
19.8	0.625	0.625	0.625	0.625	0.625	0.625	0.625	0.625
19.82	0.625	0.625	0.625	0.625	0.625	0.625	0.625	0.625
19.84	0.625	0.625	0.625	0.625	0.625	0.625	0.625	0.625
19.86	0.625	0.625	0.625	0.625	0.625	0.625	0.625	0.625
19.88	0.625	0.625	0.625	0.625	0.625	0.625	0.625	0.625
19.9	0.625	0.625	0.625	0.625	0.625	0.625	0.625	0.625
19.92	0.625	0.625	0.625	0.625	0.625	0.625	0.625	0.625
19.94	0.625	0.625	0.625	0.625	0.625	0.625	0.625	0.625
19.96	0.625	0.625	0.625	0.625	0.625	0.625	0.625	0.625
19.98	0.625	0.625	0.625	0.625	0.625	0.625	0.625	0.625
20	0.625	0.625	0.625	0.625	0.625	0.625	0.625	0.625

## Sheet: Subj2_pitcher
Time	Trial 1	Trial 2	Trial 3	Trial 4	Trial 5	Trial 6	Trial 7	Trial 8
0.02	0.625	0.625	0.625	0.625	0.625	0.625	0.625	0.625
0.04	0.625	0.625	0.625	0.625	0.625	0.625	0.625	0.625
0.06	0.625	0.625	0.625	0.625	0.625	0.625	0.625	0.625
0.08	0.625	0.625	0.625	0.625	0.625	0.625	0.625	0.625
0.1	0.625	0.625	0.625	0.625	0.625	0.625	0.625	0.625
0.12	0.625	0.625	0.625	0.625	0.625	0.625	0.625	0.625
0.14	0.625	0.625	0.625	0.625	0.625	0.625	0.625	0.625
0.16	0.625	0.625	0.625	0.625	0.625	0.625	0.625	0.625
0.18	0.625	0.625	0.625	0.625	0.625	0.625	0.625	0.625
0.2	0.625	0.625	0.625	0.625	0.625	0.625	0.625	0.625
0.22	0.625	0.625	0.625	0.625	0.625	0.625	0.625	0.625
0.24	0.625	0.625	0.625	0.625	0.625	0.625	0.625	0.625
0.26	0.625	0.625	0.625	0.625	0.625	0.625	0.625	0.625
0.28	0.625	0.625	0.625	0.625	0.625	0.625	0.625	0.625
0.3	0.625	0.625	0.625	0.625	0.625	0.625	0.625	0.625
0.32	0.625	0.625	0.625	0.625	0.625	0.625	0.625	0.625
0.34	0.625	0.625	0.625	0.625	0.625	0.625	0.625	0.625
0.36	0.625	0.625	0.625	0.625	0.625	0.625	0.625	0.625
0.38	0.625	0.625	0.625	0.625	0.625	0.625	0.625	0.625
0.4	0.625	0.625	0.625	0.625	0.625	0.625	0.625	0.625
0.42	0.625	0.625	0.625	0.625	0.625	0.625	0.625	0.625
0.44	0.625	0.625	0.625	0.625	0.625	0.625	0.625	0.625
0.46	0.625	0.625	0.625	0.625	0.625	0.625	0.625	0.625
0.48	0.625	0.625	0.625	0.625	0.625	0.625	0.625	0.625
0.5	0.625	0.625	0.625	0.625	0.625	0.625	0.625	0.625
0.52	0.625	0.625	0.625	0.625	0.625	0.625	0.625	0.625
0.54	0.625	0.625	0.625	0.625	0.625	0.625	0.625	0.625
0.56	0.625	0.625	0.625	0.625	0.625	0.625	0.625	0.625
0.58	0.625	0.625	0.625	0.625	0.625	0.625	0.625	0.625
0.6	0.625	0.625	0.625	0.625	0.625	0.625	0.625	0.625
0.62	0.625	0.625	0.625	0.625	0.625	0.625	0.625	0.625
0.64	0.625	0.625	0.625	0.625	0.625	0.625	0.625	0.625
0.66	0.625	0.625	0.625	0.625	0.625	0.625	0.625	0.625
0.68	0.625	0.625	0.625	0.625	0.625	0.625	0.625	0.625
0.7	0.625	0.625	0.625	0.625	0.625	0.625	0.625	0.625
0.72	0.625	0.625	0.625	0.625	0.625	0.625	0.625	0.625
0.74	0.625	0.625	0.625	0.625	0.625	0.625	0.625	0.625
0.76	0.625	0.625	0.625	0.625	0.625	0.625	0.625	0.625
0.78	0.625	0.625	0.625	0.625	0.625	0.625	0.625	0.625
0.8	0.625	0.625	0.625	0.625	0.625	0.625	0.625	0.625
0.82	0.625	0.625	0.625	0.625	0.625	0.625	0.625	0.625
0.84	0.625	0.625	0.625	0.625	0.625	0.625	0.625	0.625
0.86	0.625	0.625	0.625	0.625	0.625	0.625	0.625	0.625
0.88	0.625	0.625	0.625	0.625	0.625	0.625	0.625	0.625
0.9	0.625	0.625	0.625	0.625	0.625	0.625	0.625	0.625
0.92	0.625	0.625	0.625	0.625	0.625	0.625	0.625	0.625
0.94	0.625	0.625	0.625	0.625	0.625	0.625	0.625	0.625
0.96	0.625	0.625	0.625	0.625	0.625	0.625	0.625	0.625
0.98	0.625	0.625	0.625	0.625	0.625	0.625	0.625	0.625
1	0.625	0.625	0.625	0.625	0.625	0.625	0.625	0.625
1.02	0.625	0.625	0.625	0.625	0.625	0.625	0.625	0.625
1.04	0.625	0.625	0.625	0.625	0.625	0.625	0.625	0.625
1.06	0.625	0.625	0.625	0.625	0.625	0.625	0.625	0.625
1.08	0.625	0.625	0.625	0.625	0.625	0.625	0.625	0.625
1.1	0.625	0.625	0.625	0.625	0.625	0.625	0.625	0.625
1.12	0.625	0.625	0.625	0.625	0.625	0.625	0.625	0.625
1.14	0.625	0.625	0.625	0.625	0.625	0.625	0.625	0.625
1.16	0.625	0.625	0.625	0.625	0.625	0.625	0.625	0.625
1.18	0.625	0.625	0.625	0.625	0.625	0.625	0.625	0.625
1.2	0.625	0.625	0.625	0.625	0.625	0.625	0.625	0.625
1.22	0.625	0.625	0.625	0.625	0.625	0.625	0.625	0.625
1.24	0.625	0.625	0.625	0.625	0.625	0.625	0.625	0.625
1.26	0.625	0.625	0.625	0.625	0.625	0.625	0.625	0.625
1.28	0.625	0.625	0.625	0.625	0.625	0.625	0.625	0.625
1.3	0.625	0.625	0.625	0.625	0.625	0.625	0.625	0.625
1.32	0.625	0.625	0.625	0.625	0.625	0.625	0.625	0.625
1.34	0.625	0.625	0.625	0.625	0.625	0.625	0.625	0.625
1.36	0.625	0.625	0.625	0.625	0.625	0.625	0.625	0.625
1.38	0.625	0.625	0.625	0.625	0.625	0.625	0.625	0.625
1.4	0.625	0.625	0.625	0.625	0.625	0.625	0.625	0.625
1.42	0.625	0.625	0.625	0.625	0.625	0.625	0.625	0.625
1.44	0.625	0.625	0.625	0.625	0.625	0.625	0.625	0.625
1.46	0.625	0.625	0.625	0.625	0.625	0.625	0.625	0.625
1.48	0.625	0.625	0.625	0.625	0.625	0.625	0.625	0.625
1.5	0.625	0.625	0.625	0.625	0.625	0.625	0.625	0.625
1.52	0.625	0.625	0.625	0.625	0.625	0.625	0.625	0.625
1.54	0.625	0.625	0.625	0.625	0.625	0.625	0.625	0.625
1.56	0.625	0.625	0.625	0.625	0.625	0.625	0.625	0.625
1.58	0.625	0.625	0.625	0.625	0.625	0.625	0.625	0.625
1.6	0.625	0.625	0.625	0.625	0.625	0.625	0.625	0.625
1.62	0.625	0.625	0.625	0.625	0.625	0.625	0.625	0.625
1.64	0.625	0.625	0.625	0.625	0.625	0.625	0.625	0.625
1.66	0.625	0.625	0.625	0.625	0.625	0.625	0.625	0.625
1.68	0.625	0.625	0.625	0.625	0.625	0.625	0.625	0.625
1.7	0.625	0.625	0.625	0.625	0.625	0.625	0.625	0.625
1.72	0.625	0.625	0.625	0.625	0.625	0.625	0.625	0.625
1.74	0.625	0.625	0.625	0.625	0.625	0.625	0.625	0.625
1.76	0.625	0.625	0.625	0.625	0.625	0.625	0.625	0.625
1.78	0.625	0.625	0.625	0.625	0.625	0.625	0.625	0.625
1.8	0.625	0.625	0.625	0.625	0.625	0.625	0.625	0.625
1.82	0.625	0.625	0.625	0.625	0.625	0.625	0.625	0.625
1.84	0.625	0.625	0.625	0.625	0.625	0.625	0.625	0.625
1.86	0.625	0.625	0.625	0.625	0.625	0.625	0.625	0.625
1.88	0.625	0.625	0.625	0.625	0.625	0.625	0.625	0.625
1.9	0.625	0.625	0.625	0.625	0.625	0.625	0.625	0.625
1.92	0.625	0.625	0.625	0.625	0.625	0.625	0.625	0.625
1.94	0.625	0.625	0.625	0.625	0.625	0.625	0.625	0.625
1.96	0.625	0.625	0.625	0.625	0.625	0.625	0.625	0.625
1.98	0.625	0.625	0.625	0.625	0.625	0.625	0.625	0.625
2	0.624515	0.623971	0.623602	0.623377	0.623244	0.623831	0.623299	0.62394
2.02	0.62153	0.621892	0.621654	0.62126	0.620858	0.621802	0.619605	0.622316
2.04	0.617588	0.619616	0.619191	0.618364	0.618237	0.619463	0.614922	0.620402
2.06	0.61294	0.616935	0.616409	0.61562	0.615038	0.616705	0.609306	0.618207
2.08	0.608154	0.614134	0.613447	0.612496	0.611401	0.613634	0.603155	0.615806
2.1	0.602155	0.611226	0.610691	0.609251	0.607254	0.61045	0.596137	0.613038
2.12	0.596379	0.608602	0.607683	0.606609	0.603228	0.607384	0.589112	0.610039
2.14	0.590334	0.606105	0.604926	0.605004	0.598716	0.60429	0.58303	0.607054
2.16	0.584209	0.603799	0.601907	0.603475	0.594796	0.601453	0.577832	0.603927
2.18	0.579131	0.601609	0.598876	0.602383	0.590672	0.598604	0.573801	0.60069
2.2	0.574762	0.599557	0.596526	0.601767	0.586086	0.595831	0.571152	0.597486
2.22	0.570984	0.59749	0.59475	0.601662	0.581846	0.593233	0.569904	0.594186
2.24	0.567544	0.595444	0.593355	0.601737	0.578404	0.590953	0.570019	0.591007
2.26	0.565078	0.593132	0.592104	0.60206	0.574672	0.588389	0.570983	0.588177
2.28	0.562954	0.590592	0.591417	0.602439	0.571356	0.585507	0.57251	0.585514
2.3	0.561764	0.587879	0.59086	0.602504	0.568624	0.582808	0.573982	0.582833
2.32	0.560936	0.585421	0.590748	0.602835	0.566984	0.580593	0.575432	0.580199
2.34	0.560441	0.583675	0.59089	0.603012	0.566364	0.578115	0.577378	0.57817
2.36	0.560417	0.581549	0.591565	0.603382	0.566041	0.575362	0.579909	0.576699
2.38	0.562092	0.578864	0.59214	0.603486	0.566468	0.572954	0.582642	0.575227
2.4	0.564276	0.575295	0.592758	0.604035	0.566956	0.571153	0.5851	0.574067
2.42	0.567792	0.572362	0.593084	0.604492	0.567527	0.569727	0.587009	0.572983
2.44	0.571189	0.569658	0.593544	0.605732	0.568037	0.569446	0.588925	0.571892
2.46	0.574999	0.567199	0.593173	0.606504	0.569328	0.569268	0.590577	0.571345
2.48	0.578453	0.564568	0.593312	0.607623	0.570395	0.569571	0.591935	0.571162
2.5	0.581721	0.561974	0.593463	0.608432	0.571373	0.570281	0.592591	0.571095
2.52	0.584151	0.559428	0.593966	0.609266	0.571733	0.571014	0.592672	0.57125
2.54	0.585628	0.557099	0.594426	0.609831	0.572016	0.571512	0.592666	0.572239
2.56	0.586589	0.555387	0.595179	0.61001	0.572403	0.571852	0.592883	0.573177
2.58	0.587723	0.554399	0.595397	0.609622	0.573145	0.572927	0.59309	0.574563
2.6	0.588592	0.55426	0.596134	0.609584	0.573588	0.574256	0.593327	0.576112
2.62	0.588798	0.555851	0.596444	0.609272	0.575114	0.576147	0.59373	0.577824
2.64	0.588274	0.558108	0.596688	0.608888	0.576692	0.577923	0.594191	0.579456
2.66	0.587755	0.561916	0.596463	0.608455	0.57861	0.579777	0.594573	0.581222
2.68	0.586775	0.565954	0.596316	0.60831	0.579996	0.581293	0.594782	0.582919
2.7	0.585788	0.570446	0.596145	0.608164	0.581702	0.583143	0.594739	0.584349
2.72	0.584918	0.57432	0.59601	0.608135	0.582936	0.584379	0.594377	0.585542
2.74	0.584098	0.577863	0.595952	0.6081	0.583836	0.585064	0.593535	0.586664
2.76	0.584032	0.580707	0.595966	0.608182	0.584572	0.58517	0.592481	0.587645
2.78	0.585332	0.583143	0.595654	0.608213	0.585042	0.585556	0.591946	0.588328
2.8	0.586961	0.585195	0.595604	0.608226	0.585543	0.586111	0.591739	0.588844
2.82	0.588862	0.587149	0.595647	0.60793	0.586161	0.587065	0.591258	0.589235
2.84	0.590661	0.588884	0.595589	0.607582	0.586832	0.587931	0.590546	0.589569
2.86	0.592189	0.590446	0.595172	0.606842	0.587415	0.588729	0.589587	0.589898
2.88	0.593571	0.591688	0.595029	0.605741	0.588056	0.589188	0.588693	0.590216
2.9	0.594865	0.592581	0.594772	0.604378	0.588126	0.589652	0.587789	0.59027
2.92	0.595742	0.593021	0.594723	0.603411	0.588193	0.58991	0.586784	0.590285
2.94	0.596012	0.593159	0.594547	0.602571	0.587242	0.590109	0.585854	0.590194
2.96	0.596125	0.593048	0.59452	0.601434	0.586317	0.59022	0.585171	0.590102
2.98	0.595991	0.592476	0.594248	0.599936	0.585795	0.590259	0.584666	0.589797
3	0.595602	0.591744	0.594289	0.598951	0.585359	0.590366	0.584267	0.589356
3.02	0.594793	0.590983	0.594322	0.597862	0.585165	0.590457	0.58384	0.588822
3.04	0.594175	0.590137	0.594295	0.59718	0.584947	0.590384	0.583362	0.588237
3.06	0.593736	0.588685	0.594238	0.596343	0.584615	0.590437	0.582721	0.587575
3.08	0.593268	0.587503	0.594016	0.595636	0.584123	0.590408	0.582064	0.586959
3.1	0.592856	0.58628	0.593792	0.594918	0.583898	0.590486	0.581204	0.586488
3.12	0.592241	0.585215	0.593483	0.594072	0.583467	0.59042	0.580292	0.585699
3.14	0.591841	0.584245	0.593122	0.593092	0.583	0.590494	0.579398	0.585233
3.16	0.591736	0.583212	0.592911	0.592108	0.582673	0.590277	0.578329	0.584719
3.18	0.591642	0.582334	0.592565	0.590832	0.581982	0.590066	0.577169	0.584405
3.2	0.591168	0.581301	0.592247	0.589581	0.581021	0.590008	0.575998	0.584143
3.22	0.590573	0.580276	0.59177	0.588108	0.579666	0.589979	0.574644	0.583867
3.24	0.589998	0.579136	0.591341	0.586634	0.577789	0.589923	0.573226	0.583898
3.26	0.589116	0.578318	0.591043	0.584822	0.5759	0.589683	0.571736	0.584169
3.28	0.587978	0.57738	0.590991	0.582782	0.573736	0.589566	0.57019	0.584431
3.3	0.586936	0.575889	0.590719	0.580399	0.571681	0.589402	0.568607	0.584825
3.32	0.585781	0.574497	0.590681	0.578463	0.569722	0.588936	0.567414	0.585146
3.34	0.58462	0.573253	0.590416	0.576574	0.568086	0.588294	0.566214	0.585228
3.36	0.583369	0.572096	0.590238	0.57494	0.566514	0.587581	0.565167	0.585305
3.38	0.582288	0.57103	0.589808	0.573592	0.565093	0.586661	0.564229	0.585375
3.4	0.581025	0.570258	0.58925	0.572778	0.563408	0.585685	0.563389	0.585098
3.42	0.579614	0.569488	0.588442	0.572132	0.561973	0.584739	0.562566	0.584856
3.44	0.578114	0.568529	0.587619	0.571887	0.560206	0.583889	0.562003	0.584449
3.46	0.576479	0.567577	0.586749	0.571924	0.558466	0.583014	0.561721	0.584106
3.48	0.574733	0.566739	0.585977	0.572326	0.556376	0.581769	0.561786	0.583799
3.5	0.572938	0.565905	0.584956	0.573049	0.554199	0.580908	0.561597	0.583548
3.52	0.571075	0.565066	0.584039	0.573497	0.551773	0.579856	0.561526	0.583047
3.54	0.569345	0.56453	0.583413	0.573947	0.549678	0.578795	0.561289	0.582504
3.56	0.56756	0.56393	0.582846	0.574361	0.547503	0.577678	0.561317	0.581984
3.58	0.565754	0.563441	0.582546	0.575416	0.545746	0.576673	0.561225	0.581398
3.6	0.563926	0.562597	0.582433	0.576462	0.543775	0.575451	0.561354	0.580661
3.62	0.561988	0.561827	0.582197	0.57779	0.542247	0.574096	0.561428	0.579827
3.64	0.560108	0.560891	0.581935	0.579122	0.540558	0.572597	0.561623	0.578938
3.66	0.558524	0.560116	0.581584	0.580497	0.539294	0.571271	0.561624	0.577945
3.68	0.557033	0.559143	0.581025	0.58184	0.538004	0.569593	0.561917	0.576828
3.7	0.555927	0.558245	0.580414	0.583373	0.537391	0.568143	0.562504	0.575711
3.72	0.555074	0.557187	0.579489	0.584765	0.536889	0.566581	0.563375	0.574343
3.74	0.554409	0.556438	0.578438	0.586348	0.536825	0.565054	0.564024	0.572866
3.76	0.553836	0.555698	0.577504	0.587607	0.537625	0.563507	0.564713	0.571343
3.78	0.553692	0.55535	0.57656	0.589097	0.539236	0.562642	0.565273	0.569789
3.8	0.5535	0.554966	0.575586	0.590363	0.541344	0.561697	0.566128	0.568211
3.82	0.55353	0.554475	0.574509	0.591742	0.543159	0.560931	0.566713	0.566544
3.84	0.554175	0.554281	0.573396	0.593112	0.544884	0.560539	0.567658	0.565084
3.86	0.555369	0.554274	0.572415	0.594965	0.546868	0.560529	0.568373	0.564114
3.88	0.556566	0.554424	0.571774	0.596785	0.549502	0.561074	0.569354	0.563057
3.9	0.557964	0.554841	0.571135	0.598439	0.551697	0.561697	0.570394	0.562082
3.92	0.560017	0.555825	0.570812	0.599652	0.553804	0.562718	0.57158	0.561241
3.94	0.56201	0.557251	0.570236	0.600753	0.555183	0.563819	0.572639	0.560439
3.96	0.564465	0.558829	0.569792	0.602015	0.557011	0.565272	0.573984	0.559632
3.98	0.566657	0.560154	0.569334	0.603528	0.558427	0.566639	0.575357	0.559008
4	0.568997	0.561636	0.568896	0.605062	0.560007	0.568287	0.576862	0.558673
4.02	0.571033	0.563157	0.568688	0.60639	0.561469	0.569556	0.578222	0.558191
4.04	0.573255	0.565216	0.568748	0.6075	0.562892	0.570993	0.579665	0.557965
4.06	0.57544	0.5672	0.56892	0.608453	0.564295	0.572287	0.581043	0.557873
4.08	0.578223	0.569558	0.569255	0.609373	0.565773	0.57372	0.58238	0.558305
4.1	0.580477	0.571641	0.569832	0.61042	0.567013	0.574875	0.583876	0.558905
4.12	0.582697	0.574028	0.570289	0.611405	0.568174	0.576361	0.585226	0.559626
4.14	0.584914	0.576283	0.571033	0.612213	0.569295	0.5777	0.586506	0.560209
4.16	0.587232	0.578729	0.57179	0.612986	0.570232	0.579137	0.587437	0.561141
4.18	0.589425	0.580969	0.573041	0.613815	0.571433	0.580333	0.588479	0.561968
4.2	0.59174	0.583508	0.574171	0.614608	0.57281	0.581889	0.58955	0.563354
4.22	0.593568	0.585832	0.575749	0.615425	0.573997	0.583182	0.590501	0.564439
4.24	0.595387	0.588347	0.577408	0.6162	0.57518	0.585011	0.591209	0.565851
4.26	0.597068	0.590635	0.579113	0.616915	0.576151	0.586915	0.592057	0.567267
4.28	0.598887	0.592877	0.580398	0.617634	0.577222	0.588722	0.593005	0.569083
4.3	0.600638	0.59498	0.581941	0.618285	0.578317	0.590536	0.593941	0.570714
4.32	0.602295	0.59691	0.583116	0.618822	0.57963	0.592171	0.594822	0.572472
4.34	0.603699	0.598772	0.584676	0.619309	0.580748	0.593551	0.595693	0.574026
4.36	0.604958	0.600558	0.586054	0.619756	0.581927	0.594863	0.596654	0.575677
4.38	0.606147	0.602118	0.58772	0.620205	0.583089	0.596087	0.597751	0.577311
4.4	0.607316	0.603646	0.589251	0.620645	0.583992	0.597252	0.598694	0.579316
4.42	0.608378	0.605032	0.591112	0.621048	0.584746	0.598253	0.599539	0.581064
4.44	0.609356	0.606338	0.592898	0.62135	0.585424	0.59904	0.600344	0.582616
4.46	0.610205	0.607541	0.594779	0.621633	0.586179	0.599746	0.601061	0.583972
4.48	0.611136	0.608682	0.596302	0.621912	0.587045	0.600497	0.601647	0.585257
4.5	0.612002	0.609762	0.597887	0.622167	0.587837	0.601261	0.602095	0.586839
4.52	0.61275	0.610764	0.599529	0.622404	0.588452	0.601959	0.602402	0.588295
4.54	0.613302	0.611682	0.601219	0.622635	0.588834	0.602483	0.60273	0.589718
4.56	0.613847	0.612559	0.602707	0.622822	0.589353	0.603185	0.603081	0.590912
4.58	0.614395	0.613386	0.604134	0.622944	0.589827	0.603893	0.603625	0.592185
4.6	0.614879	0.614216	0.605285	0.623011	0.590243	0.604735	0.604131	0.593295
4.62	0.61529	0.615004	0.606421	0.623104	0.590501	0.605681	0.604654	0.594426
4.64	0.615781	0.615708	0.607351	0.623182	0.590723	0.606529	0.605134	0.595433
4.66	0.616308	0.616344	0.60818	0.623313	0.5909	0.607007	0.605659	0.596387
4.68	0.616809	0.616946	0.608954	0.623382	0.591108	0.607387	0.606228	0.597253
4.7	0.617224	0.617454	0.609679	0.623429	0.591249	0.607677	0.606833	0.598069
4.72	0.617547	0.617893	0.610379	0.62345	0.591542	0.607944	0.607401	0.598814
4.74	0.617816	0.618353	0.61108	0.623492	0.591648	0.608157	0.607961	0.599441
4.76	0.61805	0.618761	0.61176	0.62349	0.591806	0.608279	0.608324	0.600028
4.78	0.618255	0.619133	0.612504	0.623486	0.592073	0.608384	0.608671	0.600543
4.8	0.618427	0.619422	0.613151	0.62346	0.592271	0.608523	0.609005	0.601065
4.82	0.618546	0.619769	0.613755	0.623425	0.592445	0.608684	0.609359	0.601404
4.84	0.618674	0.620101	0.614219	0.623349	0.592732	0.608944	0.609635	0.601626
4.86	0.61879	0.620422	0.614668	0.623309	0.592961	0.609142	0.609921	0.601837
4.88	0.618921	0.620689	0.614997	0.62325	0.593228	0.609371	0.61017	0.602249
4.9	0.619042	0.620894	0.615321	0.623199	0.59344	0.60956	0.610413	0.602602
4.92	0.619149	0.621096	0.615596	0.623157	0.593612	0.609877	0.610584	0.603003
4.94	0.619213	0.621249	0.61589	0.623119	0.59363	0.610118	0.610721	0.603355
4.96	0.619292	0.621376	0.61612	0.623028	0.593641	0.610281	0.610902	0.603802
4.98	0.6193	0.621482	0.616298	0.622946	0.593481	0.610427	0.61103	0.604262
5	0.619373	0.621563	0.616439	0.622886	0.593443	0.610528	0.611166	0.604631
5.02	0.61937	0.621665	0.616549	0.622831	0.593377	0.610567	0.611348	0.60493
5.04	0.619387	0.621743	0.616624	0.622799	0.593391	0.610615	0.611535	0.605268
5.06	0.619424	0.621759	0.616743	0.622781	0.593243	0.610727	0.611724	0.605653
5.08	0.619475	0.621806	0.616848	0.622707	0.593253	0.610863	0.611872	0.606051
5.1	0.619477	0.621823	0.616969	0.622696	0.593298	0.610948	0.612031	0.606333
5.12	0.619481	0.621842	0.617119	0.622684	0.593359	0.61104	0.612245	0.606721
5.14	0.619489	0.621837	0.617255	0.622691	0.593268	0.611178	0.612473	0.607094
5.16	0.619464	0.621832	0.617339	0.622714	0.593307	0.611291	0.612685	0.607465
5.18	0.61949	0.621788	0.61748	0.622757	0.593353	0.611358	0.612814	0.607707
5.2	0.619527	0.621803	0.617497	0.622768	0.593478	0.611401	0.612965	0.607907
5.22	0.619478	0.621784	0.617615	0.62279	0.593589	0.611381	0.613082	0.608114
5.24	0.619466	0.621808	0.617719	0.622805	0.593557	0.611416	0.613274	0.608367
5.26	0.619419	0.621765	0.61781	0.622814	0.593657	0.611451	0.613488	0.608546
5.28	0.619356	0.621744	0.617897	0.622778	0.59388	0.611646	0.613689	0.60878
5.3	0.619257	0.621715	0.617923	0.622787	0.594095	0.611823	0.613874	0.608979
5.32	0.619206	0.621705	0.617926	0.622781	0.594361	0.612126	0.614028	0.609271
5.34	0.6192	0.621711	0.617989	0.622794	0.594493	0.612419	0.614215	0.609495
5.36	0.619225	0.62173	0.617935	0.622804	0.594716	0.612768	0.614367	0.609616
5.38	0.61916	0.621738	0.617938	0.622841	0.594955	0.613044	0.614553	0.60974
5.4	0.619084	0.621774	0.617947	0.622893	0.595162	0.613337	0.614706	0.609888
5.42	0.619041	0.621749	0.618001	0.622915	0.595381	0.61362	0.614851	0.610027
5.44	0.61898	0.621759	0.618073	0.622906	0.59561	0.61393	0.614914	0.610223
5.46	0.618878	0.621743	0.618131	0.622939	0.595762	0.61417	0.615003	0.610372
5.48	0.618781	0.62173	0.618142	0.622905	0.595867	0.614318	0.615078	0.610606
5.5	0.618695	0.621696	0.618106	0.622902	0.595945	0.61449	0.615116	0.610808
5.52	0.618592	0.621706	0.618012	0.622859	0.595987	0.614769	0.615236	0.610994
5.54	0.618502	0.621693	0.618008	0.622855	0.596029	0.614977	0.615327	0.611264
5.56	0.618445	0.621637	0.61795	0.62282	0.596154	0.615106	0.615392	0.611529
5.58	0.61839	0.621584	0.617907	0.62282	0.596248	0.615239	0.615423	0.611746
5.6	0.618429	0.621565	0.617814	0.622784	0.596362	0.615466	0.615454	0.611971
5.62	0.618448	0.621524	0.617801	0.622785	0.596459	0.615681	0.615483	0.612155
5.64	0.618493	0.621522	0.617726	0.622805	0.596571	0.615864	0.615474	0.612359
5.66	0.618514	0.621524	0.617714	0.622788	0.596664	0.615983	0.61551	0.612525
5.68	0.618535	0.621541	0.617689	0.622757	0.596762	0.616185	0.615555	0.612626
5.7	0.618536	0.621544	0.617711	0.622743	0.596855	0.616431	0.615581	0.612703
5.72	0.618538	0.621524	0.617684	0.622704	0.596949	0.616633	0.615633	0.612721
5.74	0.61855	0.62152	0.617711	0.622709	0.596912	0.616772	0.615706	0.612783
5.76	0.618552	0.621524	0.6177	0.62268	0.596986	0.616875	0.615803	0.612894
5.78	0.618489	0.621536	0.617727	0.622678	0.597103	0.616947	0.615877	0.613019
5.8	0.61854	0.621562	0.617711	0.622651	0.597252	0.617029	0.615961	0.613224
5.82	0.618561	0.621562	0.617723	0.622658	0.597293	0.617097	0.616088	0.613372
5.84	0.61857	0.621601	0.617703	0.622662	0.597504	0.617199	0.616156	0.613478
5.86	0.618546	0.621614	0.617674	0.622693	0.597577	0.617299	0.616238	0.613607
5.88	0.618509	0.62164	0.617651	0.622663	0.597713	0.61742	0.616313	0.613772
5.9	0.618447	0.621625	0.617629	0.622697	0.59786	0.617523	0.616445	0.613855
5.92	0.618353	0.621585	0.617626	0.622679	0.597992	0.617627	0.61652	0.61394
5.94	0.618322	0.621601	0.617666	0.62266	0.598097	0.617666	0.616578	0.613998
5.96	0.618362	0.621586	0.617661	0.622588	0.598183	0.617745	0.616665	0.614114
5.98	0.618378	0.621572	0.617693	0.6226	0.598265	0.617823	0.616746	0.614172
6	0.618374	0.621541	0.617682	0.622572	0.598398	0.617915	0.616817	0.61428
6.02	0.618378	0.62143	0.617756	0.622554	0.598453	0.618017	0.61692	0.614376
6.04	0.618393	0.621416	0.617764	0.622537	0.598613	0.618093	0.617009	0.61447
6.06	0.61835	0.621385	0.617784	0.622555	0.598712	0.618181	0.617143	0.614615
6.08	0.618386	0.621401	0.617746	0.622525	0.598938	0.618207	0.61728	0.614775
6.1	0.618432	0.621358	0.61775	0.622447	0.599044	0.618243	0.61731	0.614938
6.12	0.618492	0.621351	0.617706	0.622352	0.59915	0.618323	0.617456	0.615071
6.14	0.618488	0.621322	0.617715	0.622311	0.599155	0.618401	0.617589	0.615198
6.16	0.618548	0.621305	0.617686	0.622215	0.599222	0.618465	0.617698	0.615387
6.18	0.618543	0.621287	0.617664	0.622157	0.599198	0.618454	0.617812	0.61552
6.2	0.618603	0.621308	0.617593	0.622074	0.599213	0.61851	0.617912	0.615672
6.22	0.618627	0.621354	0.617564	0.622018	0.599176	0.618568	0.618035	0.615794
6.24	0.618681	0.621372	0.617463	0.621935	0.599265	0.618725	0.618127	0.615907
6.26	0.618674	0.621404	0.617411	0.621864	0.599341	0.618903	0.618213	0.616004
6.28	0.618744	0.62141	0.617337	0.621768	0.599394	0.61913	0.618271	0.6161
6.3	0.61878	0.621372	0.617316	0.621752	0.599446	0.619317	0.618335	0.616147
6.32	0.618844	0.621384	0.617279	0.621614	0.599485	0.619531	0.618364	0.61629
6.34	0.618939	0.621404	0.61727	0.621397	0.599523	0.619738	0.618433	0.616373
6.36	0.619046	0.621386	0.617167	0.621057	0.599606	0.619977	0.61842	0.616508
6.38	0.619118	0.621379	0.617115	0.620676	0.599605	0.620137	0.618486	0.616618
6.4	0.619163	0.621389	0.617007	0.620264	0.59958	0.620308	0.618516	0.616743
6.42	0.61918	0.621376	0.616913	0.619825	0.59949	0.620441	0.618604	0.616812
6.44	0.619238	0.621337	0.616805	0.619234	0.599461	0.620585	0.618766	0.616907
6.46	0.619181	0.621303	0.61674	0.618651	0.59943	0.620709	0.61881	0.616936
6.48	0.619106	0.621312	0.616625	0.617962	0.599348	0.620884	0.618982	0.617039
6.5	0.619015	0.621301	0.616549	0.617195	0.599161	0.621097	0.619112	0.617097
6.52	0.618962	0.621256	0.616457	0.616385	0.59912	0.621295	0.619285	0.617183
6.54	0.618944	0.621212	0.616434	0.615565	0.599067	0.621435	0.619429	0.617245
6.56	0.618879	0.621212	0.616389	0.614673	0.599091	0.621583	0.619607	0.617342
6.58	0.618775	0.621194	0.616363	0.613781	0.599087	0.621639	0.619779	0.617416
6.6	0.618659	0.621181	0.616271	0.612685	0.599155	0.621697	0.619936	0.617518
6.62	0.618514	0.621224	0.616235	0.611492	0.599166	0.621755	0.620098	0.61754
6.64	0.618318	0.621302	0.616164	0.610319	0.599264	0.621822	0.620274	0.617592
6.66	0.618177	0.621336	0.616163	0.609239	0.599321	0.621867	0.620481	0.617731
6.68	0.618066	0.62134	0.616111	0.607998	0.599442	0.621936	0.620649	0.61788
6.7	0.617886	0.621328	0.616089	0.606668	0.599461	0.621982	0.620906	0.617974
6.72	0.617666	0.621365	0.616061	0.605264	0.599541	0.622068	0.621112	0.618066
6.74	0.617318	0.621312	0.616059	0.603891	0.599436	0.622082	0.621394	0.618034
6.76	0.617021	0.621292	0.616014	0.602406	0.599338	0.622075	0.621671	0.618095
6.78	0.61668	0.621261	0.615968	0.600763	0.599047	0.622079	0.621898	0.618167
6.8	0.616256	0.621252	0.615897	0.5989	0.598684	0.622077	0.622056	0.618284
6.82	0.615718	0.621182	0.615938	0.597152	0.598402	0.622042	0.622264	0.618333
6.84	0.615303	0.62111	0.615863	0.595511	0.598125	0.621988	0.622408	0.618451
6.86	0.614862	0.621025	0.615889	0.593778	0.59788	0.62196	0.622529	0.618519
6.88	0.614321	0.620921	0.615884	0.591896	0.5977	0.622001	0.622597	0.618567
6.9	0.613574	0.620789	0.615927	0.5898	0.597489	0.621961	0.622676	0.618605
6.92	0.612752	0.620689	0.615917	0.587726	0.597364	0.621994	0.622772	0.618642
6.94	0.611936	0.620582	0.615993	0.585684	0.597238	0.621999	0.622842	0.618698
6.96	0.611238	0.620538	0.615954	0.583564	0.597225	0.622027	0.622886	0.618814
6.98	0.610718	0.62046	0.616008	0.581452	0.597182	0.622052	0.622941	0.618894
7	0.610112	0.620387	0.615946	0.579576	0.59708	0.622074	0.622958	0.618973
7.02	0.609367	0.620259	0.615984	0.577936	0.597004	0.622081	0.62298	0.619013
7.04	0.608711	0.620072	0.615975	0.576478	0.597042	0.622109	0.622973	0.619021
7.06	0.608157	0.619805	0.615971	0.575081	0.597024	0.622147	0.62291	0.619024
7.08	0.60729	0.61951	0.615887	0.57398	0.597084	0.622196	0.622842	0.619023
7.1	0.606383	0.619098	0.615877	0.573007	0.597127	0.622244	0.622784	0.619014
7.12	0.605474	0.618629	0.615801	0.572284	0.597304	0.622279	0.622737	0.619034
7.14	0.604488	0.618059	0.615796	0.571703	0.597502	0.622324	0.622723	0.618993
7.16	0.603476	0.617531	0.615751	0.57128	0.597682	0.622422	0.622692	0.618978
7.18	0.602294	0.617025	0.615642	0.570814	0.597694	0.622433	0.622717	0.618917
7.2	0.601064	0.616511	0.615586	0.571406	0.597584	0.622468	0.622744	0.6189
7.22	0.599649	0.616059	0.615576	0.572027	0.597353	0.622581	0.622754	0.618832
7.24	0.598215	0.615698	0.615539	0.572911	0.597102	0.622711	0.62275	0.618807
7.26	0.5966	0.615179	0.615491	0.573589	0.596674	0.622802	0.62272	0.618763
7.28	0.594992	0.614649	0.615412	0.573948	0.596286	0.622952	0.622675	0.618703
7.3	0.593422	0.613941	0.6154	0.574358	0.595954	0.623122	0.622552	0.618586
7.32	0.592031	0.613247	0.61528	0.575142	0.595739	0.623237	0.622491	0.618472
7.34	0.590676	0.612596	0.615091	0.576374	0.595509	0.623336	0.622454	0.618345
7.36	0.58938	0.612136	0.614863	0.57784	0.595401	0.623418	0.622365	0.618322
7.38	0.588143	0.611547	0.614542	0.57919	0.595385	0.623503	0.622321	0.618323
7.4	0.586985	0.610859	0.614159	0.580394	0.595377	0.623595	0.622289	0.618419
7.42	0.585675	0.609863	0.61383	0.581727	0.595492	0.62367	0.622282	0.618568
7.44	0.584453	0.608643	0.613402	0.583174	0.595629	0.623724	0.622282	0.618756
7.46	0.583289	0.607312	0.612882	0.584474	0.595803	0.623791	0.622294	0.618938
7.48	0.582113	0.606004	0.612227	0.585401	0.596119	0.623871	0.622369	0.619123
7.5	0.581081	0.604715	0.611616	0.586449	0.596451	0.62393	0.622412	0.619261
7.52	0.57997	0.603528	0.610952	0.587028	0.596818	0.624013	0.622464	0.619432
7.54	0.578915	0.602331	0.61027	0.587779	0.597072	0.624043	0.622538	0.619582
7.56	0.57781	0.601219	0.609461	0.588367	0.597275	0.624129	0.622605	0.619643
7.58	0.576808	0.600125	0.608682	0.589013	0.597478	0.624195	0.622685	0.619667
7.6	0.575911	0.599059	0.607818	0.589402	0.597551	0.624252	0.622743	0.619699
7.62	0.575032	0.597855	0.606864	0.589854	0.597498	0.624275	0.622825	0.619739
7.64	0.574241	0.596485	0.605597	0.590094	0.59747	0.624328	0.622897	0.619749
7.66	0.573691	0.59511	0.604176	0.590457	0.597466	0.624326	0.622953	0.619763
7.68	0.573299	0.593867	0.60273	0.590905	0.597422	0.62434	0.622897	0.619787
7.7	0.573329	0.59267	0.601386	0.591117	0.597381	0.624388	0.622867	0.619823
7.72	0.573468	0.591449	0.600065	0.591066	0.597335	0.624502	0.622798	0.619863
7.74	0.573925	0.59007	0.598804	0.590662	0.597315	0.62463	0.622718	0.619927
7.76	0.574354	0.588678	0.59756	0.590129	0.597363	0.624786	0.622663	0.61999
7.78	0.575049	0.587317	0.596559	0.589345	0.597508	0.624927	0.622677	0.620045
7.8	0.575923	0.586006	0.595887	0.588805	0.597723	0.625069	0.622558	0.620107
7.82	0.577216	0.584779	0.595473	0.588171	0.597968	0.625238	0.622341	0.620175
7.84	0.578479	0.583562	0.594812	0.587746	0.59844	0.625377	0.622125	0.620254
7.86	0.579646	0.582418	0.594068	0.587225	0.599078	0.625562	0.621951	0.620267
7.88	0.58097	0.581294	0.593329	0.586692	0.599683	0.625844	0.621768	0.620328
7.9	0.582388	0.580258	0.592482	0.585991	0.600136	0.626181	0.621403	0.620361
7.92	0.583733	0.579183	0.591437	0.585701	0.600489	0.62648	0.620743	0.620441
7.94	0.585067	0.578372	0.590401	0.58544	0.600755	0.626793	0.619888	0.620554
7.96	0.586276	0.577472	0.58924	0.585381	0.600914	0.627119	0.618997	0.620679
7.98	0.587376	0.576999	0.588036	0.585363	0.600951	0.627392	0.618063	0.620833
8	0.58825	0.576526	0.586837	0.585352	0.60077	0.627578	0.616997	0.621075
8.02	0.588947	0.576403	0.585478	0.585233	0.60061	0.627681	0.615665	0.621413
8.04	0.589582	0.576345	0.584076	0.584971	0.600253	0.627739	0.614366	0.621863
8.06	0.589908	0.576522	0.582637	0.584658	0.599597	0.627783	0.613067	0.622291
8.08	0.590165	0.576661	0.581341	0.584307	0.598807	0.627798	0.611649	0.622694
8.1	0.590285	0.576827	0.58003	0.583627	0.597959	0.627752	0.610072	0.623019
8.12	0.590272	0.577099	0.578846	0.583074	0.597292	0.627688	0.608363	0.623287
8.14	0.590071	0.577685	0.577669	0.582476	0.596467	0.627666	0.606507	0.623453
8.16	0.589727	0.578207	0.576546	0.581889	0.595355	0.627671	0.604603	0.62347
8.18	0.589347	0.578787	0.575283	0.581656	0.594217	0.627634	0.602518	0.623333
8.2	0.588747	0.579354	0.574254	0.581419	0.5931	0.627624	0.600329	0.623136
8.22	0.58839	0.579882	0.573107	0.581193	0.591903	0.627586	0.597868	0.622845
8.24	0.587997	0.580338	0.572078	0.580766	0.590404	0.627548	0.595403	0.622488
8.26	0.587595	0.580776	0.571039	0.580499	0.588762	0.627528	0.592584	0.622152
8.28	0.587227	0.581502	0.570097	0.580315	0.586852	0.627535	0.589683	0.621683
8.3	0.586916	0.582123	0.569166	0.580053	0.584839	0.627548	0.586275	0.621001
8.32	0.586481	0.582804	0.5685	0.579834	0.582926	0.62753	0.583118	0.619993
8.34	0.586148	0.583454	0.568001	0.579678	0.580912	0.627527	0.579659	0.618901
8.36	0.5858	0.584154	0.567628	0.579668	0.579136	0.627523	0.576507	0.617783
8.38	0.585634	0.584601	0.567312	0.579641	0.577536	0.627484	0.573396	0.616323
8.4	0.585558	0.584844	0.567208	0.579657	0.575654	0.627443	0.570312	0.614623
8.42	0.585477	0.585029	0.567119	0.579596	0.573824	0.627391	0.566966	0.612547
8.44	0.585382	0.585372	0.567303	0.579486	0.57207	0.62732	0.563937	0.61032
8.46	0.585635	0.585623	0.567658	0.579323	0.570201	0.627158	0.561128	0.607966
8.48	0.585902	0.586077	0.568381	0.579019	0.568316	0.626945	0.558747	0.605288
8.5	0.585981	0.586411	0.569394	0.578841	0.566587	0.626675	0.556558	0.602578
8.52	0.58569	0.586626	0.570555	0.57909	0.564869	0.626362	0.554568	0.599702
8.54	0.585474	0.586931	0.571727	0.579536	0.563395	0.625952	0.553859	0.597068
8.56	0.58517	0.586976	0.572943	0.579905	0.561707	0.625495	0.553017	0.594555
8.58	0.584852	0.587028	0.5742	0.580292	0.559938	0.625018	0.552632	0.5917
8.6	0.5846	0.586957	0.575386	0.580897	0.558195	0.624458	0.552616	0.588839
8.62	0.584564	0.58688	0.576722	0.581412	0.556894	0.623691	0.552884	0.585952
8.64	0.584598	0.58667	0.57795	0.581748	0.555845	0.62273	0.553089	0.583368
8.66	0.584612	0.586423	0.578994	0.582214	0.555081	0.621511	0.553533	0.580877
8.68	0.584361	0.586113	0.579863	0.582648	0.554281	0.620075	0.554224	0.578384
8.7	0.583939	0.585988	0.580867	0.583143	0.553885	0.61845	0.554682	0.575689
8.72	0.583509	0.5858	0.581675	0.583515	0.553805	0.616658	0.555532	0.573154
8.74	0.583276	0.585667	0.582309	0.583727	0.554356	0.614819	0.556379	0.570473
8.76	0.58327	0.585443	0.582841	0.583601	0.55481	0.612947	0.557365	0.567588
8.78	0.583318	0.585077	0.583094	0.583276	0.555671	0.611008	0.558377	0.564658
8.8	0.583489	0.584648	0.583463	0.582834	0.556681	0.608828	0.559527	0.561986
8.82	0.583539	0.584595	0.583497	0.582276	0.558108	0.606331	0.560822	0.559829
8.84	0.583563	0.584404	0.583485	0.581715	0.559532	0.603382	0.562095	0.557635
8.86	0.583526	0.584159	0.583405	0.581166	0.560872	0.599813	0.563166	0.555666
8.88	0.5836	0.583804	0.583567	0.580573	0.562198	0.595909	0.563973	0.553783
8.9	0.583753	0.583569	0.583549	0.580502	0.563801	0.59232	0.56467	0.552391
8.92	0.583966	0.583211	0.583662	0.581397	0.565246	0.588941	0.565424	0.551191
8.94	0.584255	0.582977	0.583553	0.583137	0.566599	0.585588	0.565947	0.550579
8.96	0.584375	0.582725	0.583657	0.585163	0.567589	0.582361	0.566139	0.54998
8.98	0.584652	0.582468	0.583689	0.587317	0.568518	0.578871	0.566254	0.550043
9	0.584848	0.582057	0.583569	0.589532	0.56926	0.5753	0.566306	0.550303
9.02	0.585207	0.581833	0.583398	0.591795	0.569956	0.571943	0.566412	0.55108
9.04	0.585823	0.5816	0.583416	0.593747	0.570629	0.568832	0.56646	0.552624
9.06	0.586581	0.581447	0.583688	0.595639	0.571309	0.566513	0.566305	0.553875
9.08	0.587265	0.581373	0.583994	0.597597	0.572004	0.564563	0.56635	0.555079
9.1	0.587774	0.581167	0.584145	0.599681	0.57277	0.56362	0.56621	0.556372
9.12	0.588187	0.581006	0.584037	0.602086	0.573222	0.562655	0.565968	0.558149
9.14	0.588527	0.580883	0.583665	0.604657	0.573474	0.562946	0.56587	0.560107
9.16	0.588777	0.580966	0.583416	0.607425	0.57354	0.563596	0.566018	0.56228
9.18	0.588902	0.581139	0.583074	0.610423	0.573563	0.565007	0.566389	0.564453
9.2	0.588947	0.581059	0.582643	0.613623	0.57376	0.566472	0.56689	0.566547
9.22	0.588838	0.580862	0.582186	0.61704	0.574062	0.568088	0.567355	0.568564
9.24	0.588912	0.580605	0.581808	0.620422	0.574321	0.569746	0.567854	0.570302
9.26	0.588968	0.5804	0.581646	0.625	0.574474	0.571644	0.567857	0.571944
9.28	0.5889	0.580323	0.581444	0.625	0.574571	0.573397	0.567841	0.573169
9.3	0.58869	0.580289	0.581241	0.625	0.574498	0.575015	0.567943	0.573966
9.32	0.588421	0.580325	0.581109	0.625	0.574332	0.576171	0.568103	0.5746
9.34	0.587964	0.580293	0.581094	0.625	0.574218	0.576987	0.568201	0.574916
9.36	0.587367	0.580274	0.580906	0.625	0.574072	0.577286	0.568439	0.575103
9.38	0.586722	0.580267	0.580909	0.625	0.573743	0.576951	0.568884	0.575221
9.4	0.585914	0.580311	0.580898	0.625	0.573497	0.576184	0.56965	0.575403
9.42	0.584925	0.580421	0.580879	0.625	0.573275	0.575404	0.570456	0.575654
9.44	0.583904	0.580607	0.580851	0.625	0.573294	0.574548	0.571086	0.575828
9.46	0.58318	0.580929	0.580808	0.625	0.573401	0.573917	0.571395	0.57591
9.48	0.582536	0.581148	0.58092	0.625	0.573413	0.573306	0.571521	0.575817
9.5	0.582118	0.581124	0.580876	0.625	0.573516	0.572591	0.570338	0.575671
9.52	0.582358	0.580915	0.581159	0.625	0.57375	0.571905	0.570091	0.575797
9.54	0.58318	0.580583	0.581587	0.625	0.574189	0.571312	0.569858	0.576222
9.56	0.584318	0.580442	0.581697	0.625	0.574653	0.5709	0.570262	0.576549
9.58	0.58605	0.580335	0.581365	0.625	0.574742	0.570507	0.57039	0.576623
9.6	0.588092	0.580168	0.580725	0.625	0.575344	0.570126	0.570418	0.57665
9.62	0.590315	0.580029	0.580262	0.625	0.575788	0.569743	0.570396	0.576792
9.64	0.592734	0.579755	0.580331	0.625	0.575988	0.569221	0.570327	0.577067
9.66	0.595436	0.57939	0.580435	0.625	0.575959	0.567786	0.570475	0.577436
9.68	0.598473	0.578901	0.580595	0.625	0.576043	0.566961	0.570836	0.577628
9.7	0.602174	0.57835	0.580599	0.625	0.576125	0.566021	0.571094	0.577784
9.72	0.606233	0.577846	0.580493	0.625	0.57648	0.565054	0.571288	0.57801
9.74	0.610282	0.577358	0.58022	0.625	0.576782	0.564132	0.571363	0.577813
9.76	0.614147	0.576871	0.579885	0.625	0.577087	0.563493	0.571583	0.577303
9.78	0.617902	0.576498	0.579584	0.625	0.577338	0.563268	0.571998	0.576862
9.8	0.621436	0.576566	0.579397	0.625	0.577491	0.563207	0.572329	0.576528
9.82	0.625	0.577074	0.578967	0.625	0.577487	0.563063	0.572607	0.576114
9.84	0.625	0.577628	0.578432	0.625	0.577689	0.562535	0.57304	0.575788
9.86	0.625	0.578452	0.577874	0.625	0.578137	0.562165	0.573829	0.575708
9.88	0.625	0.57892	0.577168	0.625	0.578645	0.56186	0.574461	0.575828
9.9	0.625	0.579442	0.575988	0.625	0.57928	0.561825	0.574662	0.576144
9.92	0.625	0.57975	0.574904	0.625	0.579784	0.561962	0.574488	0.57649
9.94	0.625	0.580201	0.573666	0.625	0.580127	0.562446	0.574007	0.576772
9.96	0.625	0.581006	0.572208	0.625	0.58013	0.563513	0.573308	0.576866
9.98	0.625	0.582265	0.570632	0.625	0.580187	0.564197	0.572739	0.576591
10	0.625	0.584256	0.569454	0.625	0.580458	0.564468	0.572355	0.575464
10.02	0.625	0.587206	0.568201	0.625	0.580644	0.56439	0.572306	0.574846
10.04	0.625	0.590962	0.567355	0.625	0.580476	0.564236	0.572645	0.574636
10.06	0.625	0.595169	0.566827	0.625	0.579828	0.564446	0.573249	0.574684
10.08	0.625	0.599545	0.566997	0.625	0.579236	0.564945	0.573991	0.574785
10.1	0.625	0.603902	0.567622	0.625	0.578551	0.565667	0.574628	0.5748
10.12	0.625	0.60813	0.56878	0.625	0.577851	0.566239	0.575263	0.574632
10.14	0.625	0.612001	0.570218	0.625	0.577	0.566787	0.576382	0.574413
10.16	0.625	0.615248	0.571815	0.625	0.576014	0.566987	0.577952	0.574086
10.18	0.625	0.617996	0.57351	0.625	0.575157	0.567086	0.579839	0.573677
10.2	0.625	0.620183	0.575225	0.625	0.574514	0.567111	0.582091	0.573345
10.22	0.625	0.622254	0.576813	0.625	0.573796	0.567653	0.584897	0.57315
10.24	0.625	0.625	0.578637	0.625	0.573055	0.568205	0.588085	0.572672
10.26	0.625	0.625	0.58105	0.625	0.572115	0.56876	0.59112	0.572052
10.28	0.625	0.625	0.583988	0.625	0.570801	0.569331	0.594321	0.571522
10.3	0.625	0.625	0.587477	0.625	0.569013	0.569986	0.597712	0.570653
10.32	0.625	0.625	0.591396	0.625	0.567284	0.570462	0.601587	0.569478
10.34	0.625	0.625	0.59573	0.625	0.56526	0.570901	0.605705	0.568223
10.36	0.625	0.625	0.600282	0.625	0.564058	0.570786	0.609543	0.566878
10.38	0.625	0.625	0.605032	0.625	0.56413	0.570239	0.61335	0.565387
10.4	0.625	0.625	0.60996	0.625	0.565323	0.569318	0.617129	0.563897
10.42	0.625	0.625	0.614567	0.625	0.567257	0.568167	0.620798	0.562398
10.44	0.625	0.625	0.618683	0.625	0.569998	0.566465	0.625	0.56095
10.46	0.625	0.625	0.625	0.625	0.573348	0.5648	0.625	0.559723
10.48	0.625	0.625	0.625	0.625	0.577307	0.563179	0.625	0.558742
10.5	0.625	0.625	0.625	0.625	0.581823	0.561756	0.625	0.558053
10.52	0.625	0.625	0.625	0.625	0.586874	0.560365	0.625	0.55732
10.54	0.625	0.625	0.625	0.625	0.59214	0.559282	0.625	0.556729
10.56	0.625	0.625	0.625	0.625	0.597734	0.558432	0.625	0.55629
10.58	0.625	0.625	0.625	0.625	0.603749	0.558119	0.625	0.556105
10.6	0.625	0.625	0.625	0.625	0.61003	0.558021	0.625	0.555904
10.62	0.625	0.625	0.625	0.625	0.616032	0.558312	0.625	0.555897
10.64	0.625	0.625	0.625	0.625	0.621083	0.558706	0.625	0.556545
10.66	0.625	0.625	0.625	0.625	0.625	0.559159	0.625	0.557829
10.68	0.625	0.625	0.625	0.625	0.625	0.559672	0.625	0.559591
10.7	0.625	0.625	0.625	0.625	0.625	0.560353	0.625	0.561714
10.72	0.625	0.625	0.625	0.625	0.625	0.561259	0.625	0.564089
10.74	0.625	0.625	0.625	0.625	0.625	0.562339	0.625	0.566434
10.76	0.625	0.625	0.625	0.625	0.625	0.563889	0.625	0.568677
10.78	0.625	0.625	0.625	0.625	0.625	0.565781	0.625	0.571171
10.8	0.625	0.625	0.625	0.625	0.625	0.568009	0.625	0.574423
10.82	0.625	0.625	0.625	0.625	0.625	0.570386	0.625	0.578636
10.84	0.625	0.625	0.625	0.625	0.625	0.572566	0.625	0.583592
10.86	0.625	0.625	0.625	0.625	0.625	0.575028	0.625	0.589206
10.88	0.625	0.625	0.625	0.625	0.625	0.577979	0.625	0.595161
10.9	0.625	0.625	0.625	0.625	0.625	0.581812	0.625	0.60124
10.92	0.625	0.625	0.625	0.625	0.625	0.586114	0.625	0.6073
10.94	0.625	0.625	0.625	0.625	0.625	0.591158	0.625	0.613068
10.96	0.625	0.625	0.625	0.625	0.625	0.59633	0.625	0.618426
10.98	0.625	0.625	0.625	0.625	0.625	0.601672	0.625	0.625
11	0.625	0.625	0.625	0.625	0.625	0.606775	0.625	0.625
11.02	0.625	0.625	0.625	0.625	0.625	0.611709	0.625	0.625
11.04	0.625	0.625	0.625	0.625	0.625	0.616281	0.625	0.625
11.06	0.625	0.625	0.625	0.625	0.625	0.620155	0.625	0.625
11.08	0.625	0.625	0.625	0.625	0.625	0.625	0.625	0.625
11.1	0.625	0.625	0.625	0.625	0.625	0.625	0.625	0.625
11.12	0.625	0.625	0.625	0.625	0.625	0.625	0.625	0.625
11.14	0.625	0.625	0.625	0.625	0.625	0.625	0.625	0.625
11.16	0.625	0.625	0.625	0.625	0.625	0.625	0.625	0.625
11.18	0.625	0.625	0.625	0.625	0.625	0.625	0.625	0.625
11.2	0.625	0.625	0.625	0.625	0.625	0.625	0.625	0.625
11.22	0.625	0.625	0.625	0.625	0.625	0.625	0.625	0.625
11.24	0.625	0.625	0.625	0.625	0.625	0.625	0.625	0.625
11.26	0.625	0.625	0.625	0.625	0.625	0.625	0.625	0.625
11.28	0.625	0.625	0.625	0.625	0.625	0.625	0.625	0.625
11.3	0.625	0.625	0.625	0.625	0.625	0.625	0.625	0.625
11.32	0.625	0.625	0.625	0.625	0.625	0.625	0.625	0.625
11.34	0.625	0.625	0.625	0.625	0.625	0.625	0.625	0.625
11.36	0.625	0.625	0.625	0.625	0.625	0.625	0.625	0.625
11.38	0.625	0.625	0.625	0.625	0.625	0.625	0.625	0.625
11.4	0.625	0.625	0.625	0.625	0.625	0.625	0.625	0.625
11.42	0.625	0.625	0.625	0.625	0.625	0.625	0.625	0.625
11.44	0.625	0.625	0.625	0.625	0.625	0.625	0.625	0.625
11.46	0.625	0.625	0.625	0.625	0.625	0.625	0.625	0.625
11.48	0.625	0.625	0.625	0.625	0.625	0.625	0.625	0.625
11.5	0.625	0.625	0.625	0.625	0.625	0.625	0.625	0.625
11.52	0.625	0.625	0.625	0.625	0.625	0.625	0.625	0.625
11.54	0.625	0.625	0.625	0.625	0.625	0.625	0.625	0.625
11.56	0.625	0.625	0.625	0.625	0.625	0.625	0.625	0.625
11.58	0.625	0.625	0.625	0.625	0.625	0.625	0.625	0.625
11.6	0.625	0.625	0.625	0.625	0.625	0.625	0.625	0.625
11.62	0.625	0.625	0.625	0.625	0.625	0.625	0.625	0.625
11.64	0.625	0.625	0.625	0.625	0.625	0.625	0.625	0.625
11.66	0.625	0.625	0.625	0.625	0.625	0.625	0.625	0.625
11.68	0.625	0.625	0.625	0.625	0.625	0.625	0.625	0.625
11.7	0.625	0.625	0.625	0.625	0.625	0.625	0.625	0.625
11.72	0.625	0.625	0.625	0.625	0.625	0.625	0.625	0.625
11.74	0.625	0.625	0.625	0.625	0.625	0.625	0.625	0.625
11.76	0.625	0.625	0.625	0.625	0.625	0.625	0.625	0.625
11.78	0.625	0.625	0.625	0.625	0.625	0.625	0.625	0.625
11.8	0.625	0.625	0.625	0.625	0.625	0.625	0.625	0.625
11.82	0.625	0.625	0.625	0.625	0.625	0.625	0.625	0.625
11.84	0.625	0.625	0.625	0.625	0.625	0.625	0.625	0.625
11.86	0.625	0.625	0.625	0.625	0.625	0.625	0.625	0.625
11.88	0.625	0.625	0.625	0.625	0.625	0.625	0.625	0.625
11.9	0.625	0.625	0.625	0.625	0.625	0.625	0.625	0.625
11.92	0.625	0.625	0.625	0.625	0.625	0.625	0.625	0.625
11.94	0.625	0.625	0.625	0.625	0.625	0.625	0.625	0.625
11.96	0.625	0.625	0.625	0.625	0.625	0.625	0.625	0.625
11.98	0.625	0.625	0.625	0.625	0.625	0.625	0.625	0.625
12	0.625	0.625	0.625	0.625	0.625	0.625	0.625	0.625
12.02	0.625	0.625	0.625	0.625	0.625	0.625	0.625	0.625
12.04	0.625	0.625	0.625	0.625	0.625	0.625	0.625	0.625
12.06	0.625	0.625	0.625	0.625	0.625	0.625	0.625	0.625
12.08	0.625	0.625	0.625	0.625	0.625	0.625	0.625	0.625
12.1	0.625	0.625	0.625	0.625	0.625	0.625	0.625	0.625
12.12	0.625	0.625	0.625	0.625	0.625	0.625	0.625	0.625
12.14	0.625	0.625	0.625	0.625	0.625	0.625	0.625	0.625
12.16	0.625	0.625	0.625	0.625	0.625	0.625	0.625	0.625
12.18	0.625	0.625	0.625	0.625	0.625	0.625	0.625	0.625
12.2	0.625	0.625	0.625	0.625	0.625	0.625	0.625	0.625
12.22	0.625	0.625	0.625	0.625	0.625	0.625	0.625	0.625
12.24	0.625	0.625	0.625	0.625	0.625	0.625	0.625	0.625
12.26	0.625	0.625	0.625	0.625	0.625	0.625	0.625	0.625
12.28	0.625	0.625	0.625	0.625	0.625	0.625	0.625	0.625
12.3	0.625	0.625	0.625	0.625	0.625	0.625	0.625	0.625
12.32	0.625	0.625	0.625	0.625	0.625	0.625	0.625	0.625
12.34	0.625	0.625	0.625	0.625	0.625	0.625	0.625	0.625
12.36	0.625	0.625	0.625	0.625	0.625	0.625	0.625	0.625
12.38	0.625	0.625	0.625	0.625	0.625	0.625	0.625	0.625
12.4	0.625	0.625	0.625	0.625	0.625	0.625	0.625	0.625
12.42	0.625	0.625	0.625	0.625	0.625	0.625	0.625	0.625
12.44	0.625	0.625	0.625	0.625	0.625	0.625	0.625	0.625
12.46	0.625	0.625	0.625	0.625	0.625	0.625	0.625	0.625
12.48	0.625	0.625	0.625	0.625	0.625	0.625	0.625	0.625
12.5	0.625	0.625	0.625	0.625	0.625	0.625	0.625	0.625
12.52	0.625	0.625	0.625	0.625	0.625	0.625	0.625	0.625
12.54	0.625	0.625	0.625	0.625	0.625	0.625	0.625	0.625
12.56	0.625	0.625	0.625	0.625	0.625	0.625	0.625	0.625
12.58	0.625	0.625	0.625	0.625	0.625	0.625	0.625	0.625
12.6	0.625	0.625	0.625	0.625	0.625	0.625	0.625	0.625
12.62	0.625	0.625	0.625	0.625	0.625	0.625	0.625	0.625
12.64	0.625	0.625	0.625	0.625	0.625	0.625	0.625	0.625
12.66	0.625	0.625	0.625	0.625	0.625	0.625	0.625	0.625
12.68	0.625	0.625	0.625	0.625	0.625	0.625	0.625	0.625
12.7	0.625	0.625	0.625	0.625	0.625	0.625	0.625	0.625
12.72	0.625	0.625	0.625	0.625	0.625	0.625	0.625	0.625
12.74	0.625	0.625	0.625	0.625	0.625	0.625	0.625	0.625
12.76	0.625	0.625	0.625	0.625	0.625	0.625	0.625	0.625
12.78	0.625	0.625	0.625	0.625	0.625	0.625	0.625	0.625
12.8	0.625	0.625	0.625	0.625	0.625	0.625	0.625	0.625
12.82	0.625	0.625	0.625	0.625	0.625	0.625	0.625	0.625
12.84	0.625	0.625	0.625	0.625	0.625	0.625	0.625	0.625
12.86	0.625	0.625	0.625	0.625	0.625	0.625	0.625	0.625
12.88	0.625	0.625	0.625	0.625	0.625	0.625	0.625	0.625
12.9	0.625	0.625	0.625	0.625	0.625	0.625	0.625	0.625
12.92	0.625	0.625	0.625	0.625	0.625	0.625	0.625	0.625
12.94	0.625	0.625	0.625	0.625	0.625	0.625	0.625	0.625
12.96	0.625	0.625	0.625	0.625	0.625	0.625	0.625	0.625
12.98	0.625	0.625	0.625	0.625	0.625	0.625	0.625	0.625
13	0.625	0.625	0.625	0.625	0.625	0.625	0.625	0.625
13.02	0.625	0.625	0.625	0.625	0.625	0.625	0.625	0.625
13.04	0.625	0.625	0.625	0.625	0.625	0.625	0.625	0.625
13.06	0.625	0.625	0.625	0.625	0.625	0.625	0.625	0.625
13.08	0.625	0.625	0.625	0.625	0.625	0.625	0.625	0.625
13.1	0.625	0.625	0.625	0.625	0.625	0.625	0.625	0.625
13.12	0.625	0.625	0.625	0.625	0.625	0.625	0.625	0.625
13.14	0.625	0.625	0.625	0.625	0.625	0.625	0.625	0.625
13.16	0.625	0.625	0.625	0.625	0.625	0.625	0.625	0.625
13.18	0.625	0.625	0.625	0.625	0.625	0.625	0.625	0.625
13.2	0.625	0.625	0.625	0.625	0.625	0.625	0.625	0.625
13.22	0.625	0.625	0.625	0.625	0.625	0.625	0.625	0.625
13.24	0.625	0.625	0.625	0.625	0.625	0.625	0.625	0.625
13.26	0.625	0.625	0.625	0.625	0.625	0.625	0.625	0.625
13.28	0.625	0.625	0.625	0.625	0.625	0.625	0.625	0.625
13.3	0.625	0.625	0.625	0.625	0.625	0.625	0.625	0.625
13.32	0.625	0.625	0.625	0.625	0.625	0.625	0.625	0.625
13.34	0.625	0.625	0.625	0.625	0.625	0.625	0.625	0.625
13.36	0.625	0.625	0.625	0.625	0.625	0.625	0.625	0.625
13.38	0.625	0.625	0.625	0.625	0.625	0.625	0.625	0.625
13.4	0.625	0.625	0.625	0.625	0.625	0.625	0.625	0.625
13.42	0.625	0.625	0.625	0.625	0.625	0.625	0.625	0.625
13.44	0.625	0.625	0.625	0.625	0.625	0.625	0.625	0.625
13.46	0.625	0.625	0.625	0.625	0.625	0.625	0.625	0.625
13.48	0.625	0.625	0.625	0.625	0.625	0.625	0.625	0.625
13.5	0.625	0.625	0.625	0.625	0.625	0.625	0.625	0.625
13.52	0.625	0.625	0.625	0.625	0.625	0.625	0.625	0.625
13.54	0.625	0.625	0.625	0.625	0.625	0.625	0.625	0.625
13.56	0.625	0.625	0.625	0.625	0.625	0.625	0.625	0.625
13.58	0.625	0.625	0.625	0.625	0.625	0.625	0.625	0.625
13.6	0.625	0.625	0.625	0.625	0.625	0.625	0.625	0.625
13.62	0.625	0.625	0.625	0.625	0.625	0.625	0.625	0.625
13.64	0.625	0.625	0.625	0.625	0.625	0.625	0.625	0.625
13.66	0.625	0.625	0.625	0.625	0.625	0.625	0.625	0.625
13.68	0.625	0.625	0.625	0.625	0.625	0.625	0.625	0.625
13.7	0.625	0.625	0.625	0.625	0.625	0.625	0.625	0.625
13.72	0.625	0.625	0.625	0.625	0.625	0.625	0.625	0.625
13.74	0.625	0.625	0.625	0.625	0.625	0.625	0.625	0.625
13.76	0.625	0.625	0.625	0.625	0.625	0.625	0.625	0.625
13.78	0.625	0.625	0.625	0.625	0.625	0.625	0.625	0.625
13.8	0.625	0.625	0.625	0.625	0.625	0.625	0.625	0.625
13.82	0.625	0.625	0.625	0.625	0.625	0.625	0.625	0.625
13.84	0.625	0.625	0.625	0.625	0.625	0.625	0.625	0.625
13.86	0.625	0.625	0.625	0.625	0.625	0.625	0.625	0.625
13.88	0.625	0.625	0.625	0.625	0.625	0.625	0.625	0.625
13.9	0.625	0.625	0.625	0.625	0.625	0.625	0.625	0.625
13.92	0.625	0.625	0.625	0.625	0.625	0.625	0.625	0.625
13.94	0.625	0.625	0.625	0.625	0.625	0.625	0.625	0.625
13.96	0.625	0.625	0.625	0.625	0.625	0.625	0.625	0.625
13.98	0.625	0.625	0.625	0.625	0.625	0.625	0.625	0.625
14	0.625	0.625	0.625	0.625	0.625	0.625	0.625	0.625
14.02	0.625	0.625	0.625	0.625	0.625	0.625	0.625	0.625
14.04	0.625	0.625	0.625	0.625	0.625	0.625	0.625	0.625
14.06	0.625	0.625	0.625	0.625	0.625	0.625	0.625	0.625
14.08	0.625	0.625	0.625	0.625	0.625	0.625	0.625	0.625
14.1	0.625	0.625	0.625	0.625	0.625	0.625	0.625	0.625
14.12	0.625	0.625	0.625	0.625	0.625	0.625	0.625	0.625
14.14	0.625	0.625	0.625	0.625	0.625	0.625	0.625	0.625
14.16	0.625	0.625	0.625	0.625	0.625	0.625	0.625	0.625
14.18	0.625	0.625	0.625	0.625	0.625	0.625	0.625	0.625
14.2	0.625	0.625	0.625	0.625	0.625	0.625	0.625	0.625
14.22	0.625	0.625	0.625	0.625	0.625	0.625	0.625	0.625
14.24	0.625	0.625	0.625	0.625	0.625	0.625	0.625	0.625
14.26	0.625	0.625	0.625	0.625	0.625	0.625	0.625	0.625
14.28	0.625	0.625	0.625	0.625	0.625	0.625	0.625	0.625
14.3	0.625	0.625	0.625	0.625	0.625	0.625	0.625	0.625
14.32	0.625	0.625	0.625	0.625	0.625	0.625	0.625	0.625
14.34	0.625	0.625	0.625	0.625	0.625	0.625	0.625	0.625
14.36	0.625	0.625	0.625	0.625	0.625	0.625	0.625	0.625
14.38	0.625	0.625	0.625	0.625	0.625	0.625	0.625	0.625
14.4	0.625	0.625	0.625	0.625	0.625	0.625	0.625	0.625
14.42	0.625	0.625	0.625	0.625	0.625	0.625	0.625	0.625
14.44	0.625	0.625	0.625	0.625	0.625	0.625	0.625	0.625
14.46	0.625	0.625	0.625	0.625	0.625	0.625	0.625	0.625
14.48	0.625	0.625	0.625	0.625	0.625	0.625	0.625	0.625
14.5	0.625	0.625	0.625	0.625	0.625	0.625	0.625	0.625
14.52	0.625	0.625	0.625	0.625	0.625	0.625	0.625	0.625
14.54	0.625	0.625	0.625	0.625	0.625	0.625	0.625	0.625
14.56	0.625	0.625	0.625	0.625	0.625	0.625	0.625	0.625
14.58	0.625	0.625	0.625	0.625	0.625	0.625	0.625	0.625
14.6	0.625	0.625	0.625	0.625	0.625	0.625	0.625	0.625
14.62	0.625	0.625	0.625	0.625	0.625	0.625	0.625	0.625
14.64	0.625	0.625	0.625	0.625	0.625	0.625	0.625	0.625
14.66	0.625	0.625	0.625	0.625	0.625	0.625	0.625	0.625
14.68	0.625	0.625	0.625	0.625	0.625	0.625	0.625	0.625
14.7	0.625	0.625	0.625	0.625	0.625	0.625	0.625	0.625
14.72	0.625	0.625	0.625	0.625	0.625	0.625	0.625	0.625
14.74	0.625	0.625	0.625	0.625	0.625	0.625	0.625	0.625
14.76	0.625	0.625	0.625	0.625	0.625	0.625	0.625	0.625
14.78	0.625	0.625	0.625	0.625	0.625	0.625	0.625	0.625
14.8	0.625	0.625	0.625	0.625	0.625	0.625	0.625	0.625
14.82	0.625	0.625	0.625	0.625	0.625	0.625	0.625	0.625
14.84	0.625	0.625	0.625	0.625	0.625	0.625	0.625	0.625
14.86	0.625	0.625	0.625	0.625	0.625	0.625	0.625	0.625
14.88	0.625	0.625	0.625	0.625	0.625	0.625	0.625	0.625
14.9	0.625	0.625	0.625	0.625	0.625	0.625	0.625	0.625
14.92	0.625	0.625	0.625	0.625	0.625	0.625	0.625	0.625
14.94	0.625	0.625	0.625	0.625	0.625	0.625	0.625	0.625
14.96	0.625	0.625	0.625	0.625	0.625	0.625	0.625	0.625
14.98	0.625	0.625	0.625	0.625	0.625	0.625	0.625	0.625
15	0.625	0.625	0.625	0.625	0.625	0.625	0.625	0.625
15.02	0.625	0.625	0.625	0.625	0.625	0.625	0.625	0.625
15.04	0.625	0.625	0.625	0.625	0.625	0.625	0.625	0.625
15.06	0.625	0.625	0.625	0.625	0.625	0.625	0.625	0.625
15.08	0.625	0.625	0.625	0.625	0.625	0.625	0.625	0.625
15.1	0.625	0.625	0.625	0.625	0.625	0.625	0.625	0.625
15.12	0.625	0.625	0.625	0.625	0.625	0.625	0.625	0.625
15.14	0.625	0.625	0.625	0.625	0.625	0.625	0.625	0.625
15.16	0.625	0.625	0.625	0.625	0.625	0.625	0.625	0.625
15.18	0.625	0.625	0.625	0.625	0.625	0.625	0.625	0.625
15.2	0.625	0.625	0.625	0.625	0.625	0.625	0.625	0.625
15.22	0.625	0.625	0.625	0.625	0.625	0.625	0.625	0.625
15.24	0.625	0.625	0.625	0.625	0.625	0.625	0.625	0.625
15.26	0.625	0.625	0.625	0.625	0.625	0.625	0.625	0.625
15.28	0.625	0.625	0.625	0.625	0.625	0.625	0.625	0.625
15.3	0.625	0.625	0.625	0.625	0.625	0.625	0.625	0.625
15.32	0.625	0.625	0.625	0.625	0.625	0.625	0.625	0.625
15.34	0.625	0.625	0.625	0.625	0.625	0.625	0.625	0.625
15.36	0.625	0.625	0.625	0.625	0.625	0.625	0.625	0.625
15.38	0.625	0.625	0.625	0.625	0.625	0.625	0.625	0.625
15.4	0.625	0.625	0.625	0.625	0.625	0.625	0.625	0.625
15.42	0.625	0.625	0.625	0.625	0.625	0.625	0.625	0.625
15.44	0.625	0.625	0.625	0.625	0.625	0.625	0.625	0.625
15.46	0.625	0.625	0.625	0.625	0.625	0.625	0.625	0.625
15.48	0.625	0.625	0.625	0.625	0.625	0.625	0.625	0.625
15.5	0.625	0.625	0.625	0.625	0.625	0.625	0.625	0.625
15.52	0.625	0.625	0.625	0.625	0.625	0.625	0.625	0.625
15.54	0.625	0.625	0.625	0.625	0.625	0.625	0.625	0.625
15.56	0.625	0.625	0.625	0.625	0.625	0.625	0.625	0.625
15.58	0.625	0.625	0.625	0.625	0.625	0.625	0.625	0.625
15.6	0.625	0.625	0.625	0.625	0.625	0.625	0.625	0.625
15.62	0.625	0.625	0.625	0.625	0.625	0.625	0.625	0.625
15.64	0.625	0.625	0.625	0.625	0.625	0.625	0.625	0.625
15.66	0.625	0.625	0.625	0.625	0.625	0.625	0.625	0.625
15.68	0.625	0.625	0.625	0.625	0.625	0.625	0.625	0.625
15.7	0.625	0.625	0.625	0.625	0.625	0.625	0.625	0.625
15.72	0.625	0.625	0.625	0.625	0.625	0.625	0.625	0.625
15.74	0.625	0.625	0.625	0.625	0.625	0.625	0.625	0.625
15.76	0.625	0.625	0.625	0.625	0.625	0.625	0.625	0.625
15.78	0.625	0.625	0.625	0.625	0.625	0.625	0.625	0.625
15.8	0.625	0.625	0.625	0.625	0.625	0.625	0.625	0.625
15.82	0.625	0.625	0.625	0.625	0.625	0.625	0.625	0.625
15.84	0.625	0.625	0.625	0.625	0.625	0.625	0.625	0.625
15.86	0.625	0.625	0.625	0.625	0.625	0.625	0.625	0.625
15.88	0.625	0.625	0.625	0.625	0.625	0.625	0.625	0.625
15.9	0.625	0.625	0.625	0.625	0.625	0.625	0.625	0.625
15.92	0.625	0.625	0.625	0.625	0.625	0.625	0.625	0.625
15.94	0.625	0.625	0.625	0.625	0.625	0.625	0.625	0.625
15.96	0.625	0.625	0.625	0.625	0.625	0.625	0.625	0.625
15.98	0.625	0.625	0.625	0.625	0.625	0.625	0.625	0.625
16	0.625	0.625	0.625	0.625	0.625	0.625	0.625	0.625
16.02	0.625	0.625	0.625	0.625	0.625	0.625	0.625	0.625
16.04	0.625	0.625	0.625	0.625	0.625	0.625	0.625	0.625
16.06	0.625	0.625	0.625	0.625	0.625	0.625	0.625	0.625
16.08	0.625	0.625	0.625	0.625	0.625	0.625	0.625	0.625
16.1	0.625	0.625	0.625	0.625	0.625	0.625	0.625	0.625
16.12	0.625	0.625	0.625	0.625	0.625	0.625	0.625	0.625
16.14	0.625	0.625	0.625	0.625	0.625	0.625	0.625	0.625
16.16	0.625	0.625	0.625	0.625	0.625	0.625	0.625	0.625
16.18	0.625	0.625	0.625	0.625	0.625	0.625	0.625	0.625
16.2	0.625	0.625	0.625	0.625	0.625	0.625	0.625	0.625
16.22	0.625	0.625	0.625	0.625	0.625	0.625	0.625	0.625
16.24	0.625	0.625	0.625	0.625	0.625	0.625	0.625	0.625
16.26	0.625	0.625	0.625	0.625	0.625	0.625	0.625	0.625
16.28	0.625	0.625	0.625	0.625	0.625	0.625	0.625	0.625
16.3	0.625	0.625	0.625	0.625	0.625	0.625	0.625	0.625
16.32	0.625	0.625	0.625	0.625	0.625	0.625	0.625	0.625
16.34	0.625	0.625	0.625	0.625	0.625	0.625	0.625	0.625
16.36	0.625	0.625	0.625	0.625	0.625	0.625	0.625	0.625
16.38	0.625	0.625	0.625	0.625	0.625	0.625	0.625	0.625
16.4	0.625	0.625	0.625	0.625	0.625	0.625	0.625	0.625
16.42	0.625	0.625	0.625	0.625	0.625	0.625	0.625	0.625
16.44	0.625	0.625	0.625	0.625	0.625	0.625	0.625	0.625
16.46	0.625	0.625	0.625	0.625	0.625	0.625	0.625	0.625
16.48	0.625	0.625	0.625	0.625	0.625	0.625	0.625	0.625
16.5	0.625	0.625	0.625	0.625	0.625	0.625	0.625	0.625
16.52	0.625	0.625	0.625	0.625	0.625	0.625	0.625	0.625
16.54	0.625	0.625	0.625	0.625	0.625	0.625	0.625	0.625
16.56	0.625	0.625	0.625	0.625	0.625	0.625	0.625	0.625
16.58	0.625	0.625	0.625	0.625	0.625	0.625	0.625	0.625
16.6	0.625	0.625	0.625	0.625	0.625	0.625	0.625	0.625
16.62	0.625	0.625	0.625	0.625	0.625	0.625	0.625	0.625
16.64	0.625	0.625	0.625	0.625	0.625	0.625	0.625	0.625
16.66	0.625	0.625	0.625	0.625	0.625	0.625	0.625	0.625
16.68	0.625	0.625	0.625	0.625	0.625	0.625	0.625	0.625
16.7	0.625	0.625	0.625	0.625	0.625	0.625	0.625	0.625
16.72	0.625	0.625	0.625	0.625	0.625	0.625	0.625	0.625
16.74	0.625	0.625	0.625	0.625	0.625	0.625	0.625	0.625
16.76	0.625	0.625	0.625	0.625	0.625	0.625	0.625	0.625
16.78	0.625	0.625	0.625	0.625	0.625	0.625	0.625	0.625
16.8	0.625	0.625	0.625	0.625	0.625	0.625	0.625	0.625
16.82	0.625	0.625	0.625	0.625	0.625	0.625	0.625	0.625
16.84	0.625	0.625	0.625	0.625	0.625	0.625	0.625	0.625
16.86	0.625	0.625	0.625	0.625	0.625	0.625	0.625	0.625
16.88	0.625	0.625	0.625	0.625	0.625	0.625	0.625	0.625
16.9	0.625	0.625	0.625	0.625	0.625	0.625	0.625	0.625
16.92	0.625	0.625	0.625	0.625	0.625	0.625	0.625	0.625
16.94	0.625	0.625	0.625	0.625	0.625	0.625	0.625	0.625
16.96	0.625	0.625	0.625	0.625	0.625	0.625	0.625	0.625
16.98	0.625	0.625	0.625	0.625	0.625	0.625	0.625	0.625
17	0.625	0.625	0.625	0.625	0.625	0.625	0.625	0.625
17.02	0.625	0.625	0.625	0.625	0.625	0.625	0.625	0.625
17.04	0.625	0.625	0.625	0.625	0.625	0.625	0.625	0.625
17.06	0.625	0.625	0.625	0.625	0.625	0.625	0.625	0.625
17.08	0.625	0.625	0.625	0.625	0.625	0.625	0.625	0.625
17.1	0.625	0.625	0.625	0.625	0.625	0.625	0.625	0.625
17.12	0.625	0.625	0.625	0.625	0.625	0.625	0.625	0.625
17.14	0.625	0.625	0.625	0.625	0.625	0.625	0.625	0.625
17.16	0.625	0.625	0.625	0.625	0.625	0.625	0.625	0.625
17.18	0.625	0.625	0.625	0.625	0.625	0.625	0.625	0.625
17.2	0.625	0.625	0.625	0.625	0.625	0.625	0.625	0.625
17.22	0.625	0.625	0.625	0.625	0.625	0.625	0.625	0.625
17.24	0.625	0.625	0.625	0.625	0.625	0.625	0.625	0.625
17.26	0.625	0.625	0.625	0.625	0.625	0.625	0.625	0.625
17.28	0.625	0.625	0.625	0.625	0.625	0.625	0.625	0.625
17.3	0.625	0.625	0.625	0.625	0.625	0.625	0.625	0.625
17.32	0.625	0.625	0.625	0.625	0.625	0.625	0.625	0.625
17.34	0.625	0.625	0.625	0.625	0.625	0.625	0.625	0.625
17.36	0.625	0.625	0.625	0.625	0.625	0.625	0.625	0.625
17.38	0.625	0.625	0.625	0.625	0.625	0.625	0.625	0.625
17.4	0.625	0.625	0.625	0.625	0.625	0.625	0.625	0.625
17.42	0.625	0.625	0.625	0.625	0.625	0.625	0.625	0.625
17.44	0.625	0.625	0.625	0.625	0.625	0.625	0.625	0.625
17.46	0.625	0.625	0.625	0.625	0.625	0.625	0.625	0.625
17.48	0.625	0.625	0.625	0.625	0.625	0.625	0.625	0.625
17.5	0.625	0.625	0.625	0.625	0.625	0.625	0.625	0.625
17.52	0.625	0.625	0.625	0.625	0.625	0.625	0.625	0.625
17.54	0.625	0.625	0.625	0.625	0.625	0.625	0.625	0.625
17.56	0.625	0.625	0.625	0.625	0.625	0.625	0.625	0.625
17.58	0.625	0.625	0.625	0.625	0.625	0.625	0.625	0.625
17.6	0.625	0.625	0.625	0.625	0.625	0.625	0.625	0.625
17.62	0.625	0.625	0.625	0.625	0.625	0.625	0.625	0.625
17.64	0.625	0.625	0.625	0.625	0.625	0.625	0.625	0.625
17.66	0.625	0.625	0.625	0.625	0.625	0.625	0.625	0.625
17.68	0.625	0.625	0.625	0.625	0.625	0.625	0.625	0.625
17.7	0.625	0.625	0.625	0.625	0.625	0.625	0.625	0.625
17.72	0.625	0.625	0.625	0.625	0.625	0.625	0.625	0.625
17.74	0.625	0.625	0.625	0.625	0.625	0.625	0.625	0.625
17.76	0.625	0.625	0.625	0.625	0.625	0.625	0.625	0.625
17.78	0.625	0.625	0.625	0.625	0.625	0.625	0.625	0.625
17.8	0.625	0.625	0.625	0.625	0.625	0.625	0.625	0.625
17.82	0.625	0.625	0.625	0.625	0.625	0.625	0.625	0.625
17.84	0.625	0.625	0.625	0.625	0.625	0.625	0.625	0.625
17.86	0.625	0.625	0.625	0.625	0.625	0.625	0.625	0.625
17.88	0.625	0.625	0.625	0.625	0.625	0.625	0.625	0.625
17.9	0.625	0.625	0.625	0.625	0.625	0.625	0.625	0.625
17.92	0.625	0.625	0.625	0.625	0.625	0.625	0.625	0.625
17.94	0.625	0.625	0.625	0.625	0.625	0.625	0.625	0.625
17.96	0.625	0.625	0.625	0.625	0.625	0.625	0.625	0.625
17.98	0.625	0.625	0.625	0.625	0.625	0.625	0.625	0.625
18	0.625	0.625	0.625	0.625	0.625	0.625	0.625	0.625
18.02	0.625	0.625	0.625	0.625	0.625	0.625	0.625	0.625
18.04	0.625	0.625	0.625	0.625	0.625	0.625	0.625	0.625
18.06	0.625	0.625	0.625	0.625	0.625	0.625	0.625	0.625
18.08	0.625	0.625	0.625	0.625	0.625	0.625	0.625	0.625
18.1	0.625	0.625	0.625	0.625	0.625	0.625	0.625	0.625
18.12	0.625	0.625	0.625	0.625	0.625	0.625	0.625	0.625
18.14	0.625	0.625	0.625	0.625	0.625	0.625	0.625	0.625
18.16	0.625	0.625	0.625	0.625	0.625	0.625	0.625	0.625
18.18	0.625	0.625	0.625	0.625	0.625	0.625	0.625	0.625
18.2	0.625	0.625	0.625	0.625	0.625	0.625	0.625	0.625
18.22	0.625	0.625	0.625	0.625	0.625	0.625	0.625	0.625
18.24	0.625	0.625	0.625	0.625	0.625	0.625	0.625	0.625
18.26	0.625	0.625	0.625	0.625	0.625	0.625	0.625	0.625
18.28	0.625	0.625	0.625	0.625	0.625	0.625	0.625	0.625
18.3	0.625	0.625	0.625	0.625	0.625	0.625	0.625	0.625
18.32	0.625	0.625	0.625	0.625	0.625	0.625	0.625	0.625
18.34	0.625	0.625	0.625	0.625	0.625	0.625	0.625	0.625
18.36	0.625	0.625	0.625	0.625	0.625	0.625	0.625	0.625
18.38	0.625	0.625	0.625	0.625	0.625	0.625	0.625	0.625
18.4	0.625	0.625	0.625	0.625	0.625	0.625	0.625	0.625
18.42	0.625	0.625	0.625	0.625	0.625	0.625	0.625	0.625
18.44	0.625	0.625	0.625	0.625	0.625	0.625	0.625	0.625
18.46	0.625	0.625	0.625	0.625	0.625	0.625	0.625	0.625
18.48	0.625	0.625	0.625	0.625	0.625	0.625	0.625	0.625
18.5	0.625	0.625	0.625	0.625	0.625	0.625	0.625	0.625
18.52	0.625	0.625	0.625	0.625	0.625	0.625	0.625	0.625
18.54	0.625	0.625	0.625	0.625	0.625	0.625	0.625	0.625
18.56	0.625	0.625	0.625	0.625	0.625	0.625	0.625	0.625
18.58	0.625	0.625	0.625	0.625	0.625	0.625	0.625	0.625
18.6	0.625	0.625	0.625	0.625	0.625	0.625	0.625	0.625
18.62	0.625	0.625	0.625	0.625	0.625	0.625	0.625	0.625
18.64	0.625	0.625	0.625	0.625	0.625	0.625	0.625	0.625
18.66	0.625	0.625	0.625	0.625	0.625	0.625	0.625	0.625
18.68	0.625	0.625	0.625	0.625	0.625	0.625	0.625	0.625
18.7	0.625	0.625	0.625	0.625	0.625	0.625	0.625	0.625
18.72	0.625	0.625	0.625	0.625	0.625	0.625	0.625	0.625
18.74	0.625	0.625	0.625	0.625	0.625	0.625	0.625	0.625
18.76	0.625	0.625	0.625	0.625	0.625	0.625	0.625	0.625
18.78	0.625	0.625	0.625	0.625	0.625	0.625	0.625	0.625
18.8	0.625	0.625	0.625	0.625	0.625	0.625	0.625	0.625
18.82	0.625	0.625	0.625	0.625	0.625	0.625	0.625	0.625
18.84	0.625	0.625	0.625	0.625	0.625	0.625	0.625	0.625
18.86	0.625	0.625	0.625	0.625	0.625	0.625	0.625	0.625
18.88	0.625	0.625	0.625	0.625	0.625	0.625	0.625	0.625
18.9	0.625	0.625	0.625	0.625	0.625	0.625	0.625	0.625
18.92	0.625	0.625	0.625	0.625	0.625	0.625	0.625	0.625
18.94	0.625	0.625	0.625	0.625	0.625	0.625	0.625	0.625
18.96	0.625	0.625	0.625	0.625	0.625	0.625	0.625	0.625
18.98	0.625	0.625	0.625	0.625	0.625	0.625	0.625	0.625
19	0.625	0.625	0.625	0.625	0.625	0.625	0.625	0.625
19.02	0.625	0.625	0.625	0.625	0.625	0.625	0.625	0.625
19.04	0.625	0.625	0.625	0.625	0.625	0.625	0.625	0.625
19.06	0.625	0.625	0.625	0.625	0.625	0.625	0.625	0.625
19.08	0.625	0.625	0.625	0.625	0.625	0.625	0.625	0.625
19.1	0.625	0.625	0.625	0.625	0.625	0.625	0.625	0.625
19.12	0.625	0.625	0.625	0.625	0.625	0.625	0.625	0.625
19.14	0.625	0.625	0.625	0.625	0.625	0.625	0.625	0.625
19.16	0.625	0.625	0.625	0.625	0.625	0.625	0.625	0.625
19.18	0.625	0.625	0.625	0.625	0.625	0.625	0.625	0.625
19.2	0.625	0.625	0.625	0.625	0.625	0.625	0.625	0.625
19.22	0.625	0.625	0.625	0.625	0.625	0.625	0.625	0.625
19.24	0.625	0.625	0.625	0.625	0.625	0.625	0.625	0.625
19.26	0.625	0.625	0.625	0.625	0.625	0.625	0.625	0.625
19.28	0.625	0.625	0.625	0.625	0.625	0.625	0.625	0.625
19.3	0.625	0.625	0.625	0.625	0.625	0.625	0.625	0.625
19.32	0.625	0.625	0.625	0.625	0.625	0.625	0.625	0.625
19.34	0.625	0.625	0.625	0.625	0.625	0.625	0.625	0.625
19.36	0.625	0.625	0.625	0.625	0.625	0.625	0.625	0.625
19.38	0.625	0.625	0.625	0.625	0.625	0.625	0.625	0.625
19.4	0.625	0.625	0.625	0.625	0.625	0.625	0.625	0.625
19.42	0.625	0.625	0.625	0.625	0.625	0.625	0.625	0.625
19.44	0.625	0.625	0.625	0.625	0.625	0.625	0.625	0.625
19.46	0.625	0.625	0.625	0.625	0.625	0.625	0.625	0.625
19.48	0.625	0.625	0.625	0.625	0.625	0.625	0.625	0.625
19.5	0.625	0.625	0.625	0.625	0.625	0.625	0.625	0.625
19.52	0.625	0.625	0.625	0.625	0.625	0.625	0.625	0.625
19.54	0.625	0.625	0.625	0.625	0.625	0.625	0.625	0.625
19.56	0.625	0.625	0.625	0.625	0.625	0.625	0.625	0.625
19.58	0.625	0.625	0.625	0.625	0.625	0.625	0.625	0.625
19.6	0.625	0.625	0.625	0.625	0.625	0.625	0.625	0.625
19.62	0.625	0.625	0.625	0.625	0.625	0.625	0.625	0.625
19.64	0.625	0.625	0.625	0.625	0.625	0.625	0.625	0.625
19.66	0.625	0.625	0.625	0.625	0.625	0.625	0.625	0.625
19.68	0.625	0.625	0.625	0.625	0.625	0.625	0.625	0.625
19.7	0.625	0.625	0.625	0.625	0.625	0.625	0.625	0.625
19.72	0.625	0.625	0.625	0.625	0.625	0.625	0.625	0.625
19.74	0.625	0.625	0.625	0.625	0.625	0.625	0.625	0.625
19.76	0.625	0.625	0.625	0.625	0.625	0.625	0.625	0.625
19.78	0.625	0.625	0.625	0.625	0.625	0.625	0.625	0.625
19.8	0.625	0.625	0.625	0.625	0.625	0.625	0.625	0.625
19.82	0.625	0.625	0.625	0.625	0.625	0.625	0.625	0.625
19.84	0.625	0.625	0.625	0.625	0.625	0.625	0.625	0.625
19.86	0.625	0.625	0.625	0.625	0.625	0.625	0.625	0.625
19.88	0.625	0.625	0.625	0.625	0.625	0.625	0.625	0.625
19.9	0.625	0.625	0.625	0.625	0.625	0.625	0.625	0.625
19.92	0.625	0.625	0.625	0.625	0.625	0.625	0.625	0.625
19.94	0.625	0.625	0.625	0.625	0.625	0.625	0.625	0.625
19.96	0.625	0.625	0.625	0.625	0.625	0.625	0.625	0.625
19.98	0.625	0.625	0.625	0.625	0.625	0.625	0.625	0.625
20	0.625	0.625	0.625	0.625	0.625	0.625	0.625	0.625

## Sheet: Subj2_teapot
Time	Trial 1	Trial 2	Trial 3	Trial 4	Trial 5	Trial 6	Trial 7	Trial 8
0.02	0.625	0.625	0.625	0.625	0.625	0.625	0.625	0.625
0.04	0.625	0.625	0.625	0.625	0.625	0.625	0.625	0.625
0.06	0.625	0.625	0.625	0.625	0.625	0.625	0.625	0.625
0.08	0.625	0.625	0.625	0.625	0.625	0.625	0.625	0.625
0.1	0.625	0.625	0.625	0.625	0.625	0.625	0.625	0.625
0.12	0.625	0.625	0.625	0.625	0.625	0.625	0.625	0.625
0.14	0.625	0.625	0.625	0.625	0.625	0.625	0.625	0.625
0.16	0.625	0.625	0.625	0.625	0.625	0.625	0.625	0.625
0.18	0.625	0.625	0.625	0.625	0.625	0.625	0.625	0.625
0.2	0.625	0.625	0.625	0.625	0.625	0.625	0.625	0.625
0.22	0.625	0.625	0.625	0.625	0.625	0.625	0.625	0.625
0.24	0.625	0.625	0.625	0.625	0.625	0.625	0.625	0.625
0.26	0.625	0.625	0.625	0.625	0.625	0.625	0.625	0.625
0.28	0.625	0.625	0.625	0.625	0.625	0.625	0.625	0.625
0.3	0.625	0.625	0.625	0.625	0.625	0.625	0.625	0.625
0.32	0.625	0.625	0.625	0.625	0.625	0.625	0.625	0.625
0.34	0.625	0.625	0.625	0.625	0.625	0.625	0.625	0.625
0.36	0.625	0.625	0.625	0.625	0.625	0.625	0.625	0.625
0.38	0.625	0.625	0.625	0.625	0.625	0.625	0.625	0.625
0.4	0.625	0.625	0.625	0.625	0.625	0.625	0.625	0.625
0.42	0.625	0.625	0.625	0.625	0.625	0.625	0.625	0.625
0.44	0.625	0.625	0.625	0.625	0.625	0.625	0.625	0.625
0.46	0.625	0.625	0.625	0.625	0.625	0.625	0.625	0.625
0.48	0.625	0.625	0.625	0.625	0.625	0.625	0.625	0.625
0.5	0.625	0.625	0.625	0.625	0.625	0.625	0.625	0.625
0.52	0.625	0.625	0.625	0.625	0.625	0.625	0.625	0.625
0.54	0.625	0.625	0.625	0.625	0.625	0.625	0.625	0.625
0.56	0.625	0.625	0.625	0.625	0.625	0.625	0.625	0.625
0.58	0.625	0.625	0.625	0.625	0.625	0.625	0.625	0.625
0.6	0.625	0.625	0.625	0.625	0.625	0.625	0.625	0.625
0.62	0.625	0.625	0.625	0.625	0.625	0.625	0.625	0.625
0.64	0.625	0.625	0.625	0.625	0.625	0.625	0.625	0.625
0.66	0.625	0.625	0.625	0.625	0.625	0.625	0.625	0.625
0.68	0.625	0.625	0.625	0.625	0.625	0.625	0.625	0.625
0.7	0.625	0.625	0.625	0.625	0.625	0.625	0.625	0.625
0.72	0.625	0.625	0.625	0.625	0.625	0.625	0.625	0.625
0.74	0.625	0.625	0.625	0.625	0.625	0.625	0.625	0.625
0.76	0.625	0.625	0.625	0.625	0.625	0.625	0.625	0.625
0.78	0.625	0.625	0.625	0.625	0.625	0.625	0.625	0.625
0.8	0.625	0.625	0.625	0.625	0.625	0.625	0.625	0.625
0.82	0.625	0.625	0.625	0.625	0.625	0.625	0.625	0.625
0.84	0.625	0.625	0.625	0.625	0.625	0.625	0.625	0.625
0.86	0.625	0.625	0.625	0.625	0.625	0.625	0.625	0.625
0.88	0.625	0.625	0.625	0.625	0.625	0.625	0.625	0.625
0.9	0.625	0.625	0.625	0.625	0.625	0.625	0.625	0.625
0.92	0.625	0.625	0.625	0.625	0.625	0.625	0.625	0.625
0.94	0.625	0.625	0.625	0.625	0.625	0.625	0.625	0.625
0.96	0.625	0.625	0.625	0.625	0.625	0.625	0.625	0.625
0.98	0.625	0.625	0.625	0.625	0.625	0.625	0.625	0.625
1	0.625	0.625	0.625	0.625	0.625	0.625	0.625	0.625
1.02	0.625	0.625	0.625	0.625	0.625	0.625	0.625	0.625
1.04	0.625	0.625	0.625	0.625	0.625	0.625	0.625	0.625
1.06	0.625	0.625	0.625	0.625	0.625	0.625	0.625	0.625
1.08	0.625	0.625	0.625	0.625	0.625	0.625	0.625	0.625
1.1	0.625	0.625	0.625	0.625	0.625	0.625	0.625	0.625
1.12	0.625	0.625	0.625	0.625	0.625	0.625	0.625	0.625
1.14	0.625	0.625	0.625	0.625	0.625	0.625	0.625	0.625
1.16	0.625	0.625	0.625	0.625	0.625	0.625	0.625	0.625
1.18	0.625	0.625	0.625	0.625	0.625	0.625	0.625	0.625
1.2	0.625	0.625	0.625	0.625	0.625	0.625	0.625	0.625
1.22	0.625	0.625	0.625	0.625	0.625	0.625	0.625	0.625
1.24	0.625	0.625	0.625	0.625	0.625	0.625	0.625	0.625
1.26	0.625	0.625	0.625	0.625	0.625	0.625	0.625	0.625
1.28	0.625	0.625	0.625	0.625	0.625	0.625	0.625	0.625
1.3	0.625	0.625	0.625	0.625	0.625	0.625	0.625	0.625
1.32	0.625	0.625	0.625	0.625	0.625	0.625	0.625	0.625
1.34	0.625	0.625	0.625	0.625	0.625	0.625	0.625	0.625
1.36	0.625	0.625	0.625	0.625	0.625	0.625	0.625	0.625
1.38	0.625	0.625	0.625	0.625	0.625	0.625	0.625	0.625
1.4	0.625	0.625	0.625	0.625	0.625	0.625	0.625	0.625
1.42	0.625	0.625	0.625	0.625	0.625	0.625	0.625	0.625
1.44	0.625	0.625	0.625	0.625	0.625	0.625	0.625	0.625
1.46	0.625	0.625	0.625	0.625	0.625	0.625	0.625	0.625
1.48	0.625	0.625	0.625	0.625	0.625	0.625	0.625	0.625
1.5	0.625	0.625	0.625	0.625	0.625	0.625	0.625	0.625
1.52	0.625	0.625	0.625	0.625	0.625	0.625	0.625	0.625
1.54	0.625	0.625	0.625	0.625	0.625	0.625	0.625	0.625
1.56	0.625	0.625	0.625	0.625	0.625	0.625	0.625	0.625
1.58	0.625	0.625	0.625	0.625	0.625	0.625	0.625	0.625
1.6	0.625	0.625	0.625	0.625	0.625	0.625	0.625	0.625
1.62	0.625	0.625	0.625	0.625	0.625	0.625	0.625	0.625
1.64	0.625	0.625	0.625	0.625	0.625	0.625	0.625	0.625
1.66	0.625	0.625	0.625	0.625	0.625	0.625	0.625	0.625
1.68	0.625	0.625	0.625	0.625	0.625	0.625	0.625	0.625
1.7	0.625	0.625	0.625	0.625	0.625	0.625	0.625	0.625
1.72	0.625	0.625	0.625	0.625	0.625	0.625	0.625	0.625
1.74	0.625	0.625	0.625	0.625	0.625	0.625	0.625	0.625
1.76	0.625	0.625	0.625	0.625	0.625	0.625	0.625	0.625
1.78	0.625	0.625	0.625	0.625	0.625	0.625	0.625	0.625
1.8	0.625	0.625	0.625	0.625	0.625	0.625	0.625	0.625
1.82	0.625	0.625	0.625	0.625	0.625	0.625	0.625	0.625
1.84	0.625	0.625	0.625	0.625	0.625	0.625	0.625	0.625
1.86	0.625	0.625	0.625	0.625	0.625	0.625	0.625	0.625
1.88	0.625	0.625	0.625	0.625	0.625	0.625	0.625	0.625
1.9	0.625	0.625	0.625	0.625	0.625	0.625	0.625	0.625
1.92	0.625	0.625	0.625	0.625	0.625	0.625	0.625	0.625
1.94	0.625	0.625	0.625	0.625	0.625	0.625	0.625	0.625
1.96	0.625	0.625	0.625	0.625	0.625	0.625	0.625	0.625
1.98	0.625	0.625	0.625	0.625	0.625	0.625	0.625	0.625
2	0.624546	0.62376	0.623796	0.624035	0.622853	0.624055	0.624955	0.622835
2.02	0.622862	0.621229	0.620538	0.620958	0.619516	0.621182	0.622712	0.620039
2.04	0.621052	0.618047	0.616798	0.617023	0.615638	0.617432	0.62008	0.61612
2.06	0.619129	0.614318	0.612414	0.612962	0.611509	0.613251	0.617151	0.612444
2.08	0.617274	0.60945	0.607943	0.608379	0.606445	0.608279	0.613873	0.608011
2.1	0.615339	0.604045	0.603134	0.603236	0.60108	0.603157	0.610701	0.602928
2.12	0.613218	0.598441	0.598407	0.597251	0.596241	0.597854	0.607085	0.5982
2.14	0.610933	0.593037	0.593479	0.591219	0.592086	0.593162	0.603874	0.594777
2.16	0.60878	0.587667	0.588664	0.586065	0.58845	0.588623	0.60114	0.591899
2.18	0.607178	0.582839	0.584936	0.581576	0.585635	0.584705	0.598729	0.590016
2.2	0.605454	0.578803	0.582389	0.577355	0.583489	0.581447	0.597373	0.589051
2.22	0.60323	0.575097	0.580716	0.573745	0.581751	0.578649	0.597151	0.589039
2.24	0.60092	0.572544	0.579623	0.571556	0.580937	0.577434	0.597254	0.590307
2.26	0.598401	0.571156	0.580077	0.569941	0.581176	0.577204	0.597958	0.592616
2.28	0.595583	0.570767	0.581536	0.569113	0.582466	0.577629	0.599422	0.59557
2.3	0.593097	0.571103	0.583861	0.569107	0.584186	0.578571	0.60117	0.598524
2.32	0.590895	0.572439	0.586525	0.569822	0.586325	0.580506	0.602947	0.601046
2.34	0.588904	0.574155	0.589713	0.570999	0.588894	0.583068	0.604481	0.603446
2.36	0.586842	0.575979	0.593092	0.572692	0.591994	0.585989	0.605942	0.605528
2.38	0.585325	0.578005	0.596059	0.574473	0.594984	0.589269	0.607254	0.607399
2.4	0.584098	0.580769	0.598582	0.576531	0.597657	0.592565	0.60863	0.608948
2.42	0.583144	0.583796	0.600719	0.579304	0.599853	0.595871	0.609906	0.609925
2.44	0.582376	0.586597	0.60272	0.582638	0.601241	0.599035	0.611518	0.610438
2.46	0.58253	0.58927	0.604974	0.585984	0.602361	0.602007	0.613009	0.610615
2.48	0.582502	0.59177	0.606884	0.589265	0.603021	0.604467	0.614482	0.610527
2.5	0.583316	0.594327	0.60805	0.592286	0.603229	0.606528	0.615689	0.610308
2.52	0.583867	0.596688	0.608847	0.595156	0.603428	0.608154	0.616732	0.610177
2.54	0.584729	0.598446	0.609413	0.597561	0.603884	0.609683	0.617264	0.610192
2.56	0.58552	0.599704	0.609971	0.599198	0.604601	0.610902	0.617352	0.610337
2.58	0.586759	0.60068	0.610284	0.600512	0.605268	0.612049	0.617084	0.610481
2.6	0.588044	0.601549	0.610379	0.60166	0.606062	0.612925	0.616814	0.61052
2.62	0.589572	0.602476	0.610362	0.602766	0.606883	0.613621	0.616676	0.610316
2.64	0.590797	0.60309	0.610217	0.603722	0.607724	0.614231	0.616617	0.610001
2.66	0.591865	0.603306	0.610398	0.604469	0.608566	0.614864	0.616449	0.609463
2.68	0.592408	0.603452	0.610594	0.604815	0.60937	0.615359	0.616251	0.609063
2.7	0.593424	0.6034	0.610888	0.605063	0.610164	0.615643	0.616062	0.607888
2.72	0.594405	0.603334	0.611096	0.60522	0.610859	0.615756	0.615676	0.606145
2.74	0.595507	0.603474	0.611244	0.605387	0.611385	0.615811	0.615251	0.603882
2.76	0.596364	0.603742	0.611362	0.605588	0.611782	0.616026	0.614557	0.601382
2.78	0.597372	0.604322	0.611468	0.605695	0.612176	0.616279	0.613835	0.598895
2.8	0.59857	0.60511	0.611387	0.605418	0.612793	0.616808	0.613141	0.59665
2.82	0.600123	0.60591	0.611187	0.604689	0.613275	0.617502	0.612669	0.594431
2.84	0.601376	0.60678	0.610918	0.60375	0.613341	0.618271	0.612272	0.592653
2.86	0.602365	0.607639	0.610453	0.602895	0.613144	0.618693	0.611266	0.590564
2.88	0.603188	0.608473	0.609761	0.60217	0.612875	0.618801	0.609795	0.588752
2.9	0.60394	0.609245	0.608613	0.600769	0.612549	0.618531	0.608097	0.586756
2.92	0.604832	0.609814	0.607353	0.599151	0.612215	0.617995	0.606419	0.584593
2.94	0.605837	0.609928	0.606297	0.597532	0.611943	0.617377	0.604773	0.582226
2.96	0.606489	0.609534	0.605406	0.595685	0.611497	0.616675	0.603161	0.579787
2.98	0.607311	0.6087	0.604505	0.59369	0.611079	0.616015	0.60128	0.577556
3	0.608135	0.607572	0.60349	0.591737	0.610348	0.615444	0.599474	0.575365
3.02	0.609026	0.606178	0.602272	0.589879	0.609142	0.614881	0.597712	0.572996
3.04	0.609873	0.604754	0.60077	0.587837	0.607021	0.6144	0.596213	0.570189
3.06	0.610738	0.603401	0.599333	0.585631	0.604667	0.613769	0.59486	0.5675
3.08	0.611382	0.602386	0.597686	0.583729	0.60223	0.613031	0.593667	0.565051
3.1	0.611906	0.601519	0.596181	0.581451	0.599526	0.612276	0.592313	0.562879
3.12	0.612367	0.600981	0.59494	0.578852	0.596247	0.611661	0.590915	0.560906
3.14	0.612891	0.600459	0.594054	0.576222	0.592973	0.611043	0.589607	0.559195
3.16	0.613526	0.600186	0.593261	0.57361	0.590172	0.610373	0.588273	0.557825
3.18	0.614208	0.599232	0.592728	0.570883	0.587789	0.60946	0.586821	0.556598
3.2	0.614603	0.597575	0.591658	0.568424	0.585599	0.608445	0.585067	0.55516
3.22	0.615133	0.595842	0.590224	0.566037	0.583653	0.607544	0.583308	0.553527
3.24	0.615315	0.5937	0.58833	0.563764	0.582267	0.606496	0.58161	0.551844
3.26	0.61527	0.591305	0.586298	0.561402	0.580704	0.605284	0.57998	0.55027
3.28	0.615058	0.589127	0.584313	0.559124	0.578916	0.604051	0.578422	0.548752
3.3	0.614666	0.587179	0.582337	0.55714	0.577157	0.602996	0.576705	0.547268
3.32	0.614342	0.585837	0.580446	0.555245	0.57517	0.602048	0.575034	0.545676
3.34	0.613662	0.584621	0.578894	0.553318	0.573258	0.601053	0.573486	0.544482
3.36	0.613123	0.583774	0.578076	0.551164	0.571179	0.599993	0.571848	0.543552
3.38	0.612611	0.582961	0.57741	0.548712	0.569144	0.598825	0.570327	0.54279
3.4	0.61237	0.582112	0.576613	0.545946	0.567149	0.597436	0.568609	0.542281
3.42	0.611952	0.581364	0.575579	0.54315	0.565202	0.595777	0.566972	0.542026
3.44	0.611513	0.580643	0.574419	0.540852	0.563206	0.593906	0.56524	0.5421
3.46	0.61079	0.579764	0.572997	0.53898	0.561351	0.592066	0.563877	0.542321
3.48	0.610083	0.578829	0.571464	0.537388	0.559482	0.590188	0.562322	0.542593
3.5	0.609321	0.578006	0.569679	0.536191	0.557772	0.58847	0.561588	0.543194
3.52	0.608607	0.577156	0.567839	0.535216	0.556187	0.586862	0.561288	0.543891
3.54	0.608188	0.57634	0.566064	0.534544	0.555418	0.585666	0.561628	0.544453
3.56	0.607847	0.575303	0.564403	0.534174	0.554849	0.584422	0.561691	0.54526
3.58	0.607123	0.574337	0.563015	0.534215	0.554991	0.583391	0.561774	0.546415
3.6	0.606285	0.573441	0.561696	0.534467	0.555368	0.582284	0.561941	0.54737
3.62	0.60522	0.573007	0.560308	0.535007	0.55614	0.581314	0.562691	0.548659
3.64	0.604145	0.572526	0.559032	0.535638	0.556819	0.580652	0.563577	0.549944
3.66	0.603092	0.572175	0.557738	0.536652	0.558288	0.580319	0.564808	0.551467
3.68	0.602087	0.571463	0.556513	0.537771	0.559858	0.579956	0.565951	0.553035
3.7	0.601267	0.571176	0.555288	0.539394	0.56179	0.579485	0.567347	0.555082
3.72	0.600427	0.570915	0.554261	0.540903	0.563622	0.579	0.568578	0.557338
3.74	0.599484	0.571055	0.553273	0.542945	0.565947	0.579039	0.570107	0.55991
3.76	0.59874	0.571033	0.552323	0.544897	0.568054	0.578914	0.571297	0.562204
3.78	0.597996	0.571654	0.551521	0.547244	0.570622	0.579225	0.572909	0.564574
3.8	0.597068	0.572113	0.551265	0.549244	0.572783	0.579116	0.574203	0.566698
3.82	0.596397	0.573044	0.551061	0.551539	0.575165	0.579642	0.575779	0.568765
3.84	0.595586	0.573782	0.551414	0.553278	0.577272	0.580216	0.576989	0.57063
3.86	0.594751	0.575061	0.551581	0.555174	0.579572	0.581164	0.578346	0.572719
3.88	0.593638	0.576087	0.552151	0.556709	0.581282	0.581634	0.579423	0.574439
3.9	0.592843	0.577456	0.552774	0.55865	0.582972	0.582346	0.580494	0.576446
3.92	0.591923	0.578664	0.553975	0.560092	0.584405	0.582939	0.581332	0.578242
3.94	0.590845	0.580366	0.554965	0.561899	0.58592	0.583873	0.582454	0.580263
3.96	0.589277	0.581687	0.556392	0.563474	0.586919	0.584513	0.583601	0.581934
3.98	0.587895	0.583352	0.557434	0.565345	0.588066	0.585492	0.584795	0.583601
4	0.586258	0.584652	0.55867	0.56674	0.588922	0.586233	0.585888	0.584832
4.02	0.58494	0.586132	0.559362	0.568392	0.589742	0.587203	0.58689	0.585994
4.04	0.583462	0.587363	0.560189	0.56973	0.590434	0.587909	0.58796	0.586977
4.06	0.582517	0.588777	0.560825	0.571293	0.591057	0.58878	0.589169	0.587831
4.08	0.581473	0.589995	0.56208	0.572406	0.591495	0.589435	0.590552	0.588554
4.1	0.580785	0.591091	0.56312	0.573774	0.591869	0.590043	0.591925	0.589496
4.12	0.58015	0.592079	0.564563	0.574798	0.592029	0.590557	0.593177	0.590376
4.14	0.579701	0.593133	0.565448	0.575819	0.592213	0.591238	0.594436	0.591157
4.16	0.57948	0.593978	0.566319	0.576458	0.592344	0.591968	0.595531	0.591835
4.18	0.579263	0.594733	0.566837	0.577111	0.592523	0.592691	0.596582	0.592449
4.2	0.579444	0.595417	0.567673	0.577719	0.592571	0.593264	0.597488	0.592955
4.22	0.579516	0.596165	0.568063	0.57826	0.592803	0.593687	0.598519	0.593322
4.24	0.579991	0.596816	0.568746	0.578699	0.592985	0.594197	0.599536	0.593724
4.26	0.580367	0.597333	0.569141	0.579199	0.593203	0.594814	0.60036	0.594062
4.28	0.580993	0.597775	0.569914	0.579837	0.593703	0.595412	0.600997	0.594354
4.3	0.581435	0.598223	0.570498	0.580609	0.594392	0.596066	0.601469	0.594595
4.32	0.582444	0.598491	0.571152	0.581553	0.595067	0.596744	0.60197	0.594943
4.34	0.583313	0.598663	0.571684	0.582563	0.595697	0.597381	0.602763	0.595363
4.36	0.584418	0.598796	0.572332	0.583498	0.59619	0.597826	0.60357	0.59585
4.38	0.585327	0.598973	0.572657	0.584136	0.596559	0.598335	0.604314	0.596375
4.4	0.586392	0.599131	0.573283	0.584667	0.597101	0.598791	0.604747	0.59699
4.42	0.587224	0.599295	0.57406	0.585362	0.597547	0.599337	0.605087	0.597629
4.44	0.58841	0.599425	0.57476	0.586292	0.597883	0.599797	0.605327	0.598166
4.46	0.589552	0.59955	0.575305	0.587289	0.598269	0.600152	0.605564	0.598659
4.48	0.59072	0.59968	0.575825	0.588143	0.598539	0.60045	0.605724	0.599208
4.5	0.591676	0.599734	0.576315	0.588996	0.598807	0.600633	0.605858	0.599733
4.52	0.592805	0.599857	0.576723	0.58971	0.599097	0.600756	0.605898	0.600153
4.54	0.593805	0.600025	0.577247	0.590112	0.599332	0.600927	0.606009	0.600597
4.56	0.594869	0.600166	0.577968	0.590402	0.59961	0.601068	0.606111	0.600949
4.58	0.595988	0.60019	0.57867	0.590745	0.599988	0.601237	0.606257	0.601223
4.6	0.597219	0.60015	0.579325	0.591249	0.600245	0.601364	0.606466	0.601609
4.62	0.598392	0.600111	0.580096	0.591661	0.600531	0.601438	0.606764	0.601995
4.64	0.599449	0.600181	0.581036	0.591895	0.600745	0.601495	0.607049	0.602273
4.66	0.600301	0.60027	0.581962	0.591981	0.600925	0.601672	0.607371	0.602464
4.68	0.601202	0.600358	0.583035	0.592072	0.600997	0.601807	0.607736	0.60277
4.7	0.601975	0.600376	0.583922	0.592248	0.601131	0.601973	0.608155	0.603076
4.72	0.602769	0.600318	0.584641	0.592463	0.60125	0.602009	0.608514	0.603336
4.74	0.603536	0.600273	0.585276	0.592647	0.60133	0.602107	0.608719	0.60367
4.76	0.604205	0.600179	0.585882	0.592695	0.601519	0.602235	0.608834	0.603881
4.78	0.604715	0.600103	0.58646	0.592545	0.601381	0.602372	0.608903	0.604061
4.8	0.605184	0.599997	0.587061	0.592368	0.60144	0.602601	0.608935	0.604135
4.82	0.605497	0.599878	0.58758	0.592256	0.601317	0.602951	0.608982	0.604176
4.84	0.60584	0.599642	0.588051	0.592179	0.601114	0.603296	0.608986	0.604184
4.86	0.606231	0.599404	0.588372	0.592161	0.600889	0.603643	0.609036	0.604189
4.88	0.606598	0.599289	0.588791	0.592353	0.600688	0.603946	0.609171	0.604079
4.9	0.606827	0.599263	0.589197	0.592506	0.600499	0.604214	0.609322	0.603908
4.92	0.607038	0.599152	0.589523	0.592713	0.600257	0.604409	0.609475	0.603771
4.94	0.607161	0.599114	0.589836	0.592951	0.600045	0.604535	0.609646	0.603678
4.96	0.607352	0.599115	0.590132	0.593121	0.599834	0.604603	0.609742	0.603589
4.98	0.607505	0.599129	0.590461	0.593228	0.599743	0.604712	0.609858	0.603545
5	0.607679	0.599117	0.59074	0.593275	0.599611	0.604717	0.609973	0.603535
5.02	0.60787	0.599028	0.590889	0.593417	0.599622	0.604781	0.610083	0.60352
5.04	0.608074	0.598963	0.590979	0.593393	0.599622	0.604867	0.610162	0.603516
5.06	0.608233	0.598969	0.591031	0.593508	0.599661	0.604907	0.610293	0.603521
5.08	0.608328	0.599065	0.591152	0.593546	0.599654	0.604928	0.610331	0.603484
5.1	0.608333	0.599176	0.591321	0.593531	0.599701	0.604974	0.61035	0.603469
5.12	0.608383	0.599321	0.59146	0.593458	0.599738	0.605085	0.610276	0.603455
5.14	0.608418	0.599429	0.591775	0.593418	0.599729	0.605208	0.610363	0.603524
5.16	0.608585	0.599472	0.592111	0.593306	0.599816	0.605288	0.610368	0.603618
5.18	0.608762	0.599364	0.592294	0.593332	0.600007	0.605293	0.610443	0.603682
5.2	0.608886	0.599414	0.592432	0.593325	0.600206	0.605332	0.610443	0.603757
5.22	0.608927	0.599474	0.592444	0.593318	0.600484	0.605409	0.610457	0.60388
5.24	0.608982	0.599603	0.592501	0.593428	0.600829	0.605556	0.61053	0.604035
5.26	0.609033	0.599649	0.592626	0.593541	0.601181	0.605777	0.610607	0.60419
5.28	0.609013	0.599642	0.59279	0.59362	0.601525	0.605865	0.610645	0.604344
5.3	0.608829	0.599769	0.593051	0.593685	0.601768	0.605966	0.610663	0.604459
5.32	0.60882	0.599896	0.593256	0.593754	0.601962	0.605972	0.610708	0.604546
5.34	0.608812	0.600108	0.593376	0.593891	0.601979	0.60604	0.610725	0.604698
5.36	0.608737	0.600289	0.593486	0.594027	0.601916	0.606064	0.61075	0.604893
5.38	0.608618	0.600584	0.593579	0.594216	0.601898	0.60605	0.610779	0.604981
5.4	0.608616	0.60092	0.593727	0.594291	0.601775	0.605973	0.610822	0.605108
5.42	0.608509	0.601203	0.59372	0.594328	0.601713	0.605896	0.61083	0.605247
5.44	0.608382	0.60143	0.593762	0.594271	0.601695	0.606059	0.610884	0.605275
5.46	0.608262	0.601575	0.593836	0.594315	0.601683	0.606128	0.610984	0.605319
5.48	0.608154	0.601685	0.593835	0.594293	0.601633	0.606202	0.611022	0.605347
5.5	0.608078	0.601786	0.593859	0.594343	0.60158	0.606294	0.611098	0.60542
5.52	0.608048	0.601881	0.593835	0.594414	0.601493	0.606323	0.61115	0.605457
5.54	0.608047	0.601911	0.593757	0.594579	0.601427	0.606368	0.611207	0.605482
5.56	0.608018	0.601975	0.593631	0.5946	0.601334	0.606362	0.611202	0.605496
5.58	0.607924	0.602064	0.593498	0.594562	0.601306	0.606375	0.611219	0.605425
5.6	0.60783	0.602147	0.593389	0.594542	0.601319	0.606415	0.611228	0.605317
5.62	0.607787	0.602291	0.593377	0.594551	0.601387	0.60653	0.611269	0.605253
5.64	0.60776	0.602442	0.593229	0.59468	0.601473	0.606632	0.611304	0.605127
5.66	0.607763	0.602671	0.593139	0.59481	0.601508	0.606708	0.611308	0.605025
5.68	0.607849	0.602783	0.593215	0.594842	0.601512	0.606725	0.611327	0.604874
5.7	0.607881	0.602954	0.593276	0.594897	0.601493	0.606725	0.611375	0.604829
5.72	0.607933	0.603052	0.593398	0.594947	0.601527	0.606686	0.611347	0.604779
5.74	0.607983	0.603096	0.593434	0.595003	0.601569	0.60671	0.611342	0.604784
5.76	0.607955	0.603181	0.593547	0.595004	0.601666	0.606767	0.611343	0.604777
5.78	0.607931	0.603233	0.593735	0.594983	0.601755	0.606863	0.611345	0.604808
5.8	0.607902	0.603353	0.593873	0.594981	0.601821	0.606948	0.611267	0.604965
5.82	0.607832	0.603362	0.59387	0.594964	0.601969	0.606993	0.611292	0.60502
5.84	0.607893	0.60337	0.593881	0.594829	0.602029	0.606982	0.611261	0.605008
5.86	0.607834	0.603401	0.59393	0.594853	0.602102	0.607028	0.611235	0.604897
5.88	0.607698	0.603281	0.593961	0.594863	0.602069	0.607005	0.611244	0.604755
5.9	0.607687	0.603103	0.594027	0.594921	0.601989	0.607022	0.611126	0.604621
5.92	0.607618	0.602972	0.594131	0.594877	0.601916	0.607069	0.611034	0.604515
5.94	0.607585	0.602949	0.59421	0.594773	0.601895	0.607106	0.610998	0.604451
5.96	0.607534	0.602908	0.594316	0.594792	0.601794	0.607049	0.611007	0.604427
5.98	0.607405	0.602917	0.594397	0.594826	0.601736	0.607003	0.611055	0.604414
6	0.607328	0.602968	0.594475	0.594819	0.601628	0.606983	0.611101	0.604317
6.02	0.607169	0.603061	0.594544	0.594878	0.601566	0.606975	0.611153	0.604285
6.04	0.607033	0.603076	0.594547	0.594917	0.601524	0.607024	0.61113	0.604134
6.06	0.606897	0.603156	0.59455	0.594945	0.601569	0.607154	0.611124	0.604061
6.08	0.606863	0.603179	0.594672	0.5949	0.601558	0.60725	0.611147	0.603961
6.1	0.606772	0.603224	0.594677	0.594863	0.601614	0.607292	0.611204	0.603843
6.12	0.606692	0.603191	0.594671	0.59482	0.601566	0.607299	0.611235	0.603739
6.14	0.606543	0.603209	0.594518	0.594739	0.601583	0.607313	0.611304	0.603623
6.16	0.606405	0.603233	0.594491	0.5947	0.601551	0.607299	0.611378	0.603589
6.18	0.606319	0.603246	0.594348	0.594708	0.601596	0.607316	0.611415	0.60358
6.2	0.606307	0.603221	0.594138	0.594709	0.601616	0.60722	0.611457	0.60352
6.22	0.606306	0.603192	0.59385	0.594724	0.601693	0.607238	0.611548	0.603516
6.24	0.606226	0.603152	0.593705	0.594674	0.601794	0.607181	0.611614	0.603532
6.26	0.606209	0.603204	0.593589	0.594743	0.601929	0.607094	0.611704	0.603594
6.28	0.606072	0.60319	0.59351	0.594837	0.60211	0.606996	0.611739	0.603549
6.3	0.605873	0.603141	0.593343	0.59498	0.602307	0.607014	0.611809	0.603457
6.32	0.605721	0.603156	0.593173	0.595091	0.602448	0.607031	0.611896	0.603391
6.34	0.605576	0.603172	0.593036	0.595175	0.602608	0.607067	0.611916	0.603333
6.36	0.605525	0.603149	0.592957	0.595259	0.602724	0.607232	0.611858	0.603153
6.38	0.605414	0.60316	0.592814	0.595393	0.602814	0.607403	0.611849	0.60301
6.4	0.605373	0.603122	0.592722	0.595473	0.602712	0.607507	0.61175	0.602818
6.42	0.605326	0.603156	0.592636	0.595525	0.60269	0.607573	0.611767	0.602633
6.44	0.605343	0.603152	0.592577	0.595522	0.602439	0.607617	0.611734	0.602446
6.46	0.605314	0.603248	0.592566	0.595523	0.60218	0.60779	0.611773	0.602266
6.48	0.605304	0.603275	0.59264	0.595463	0.601969	0.607873	0.61177	0.602046
6.5	0.605312	0.603368	0.592661	0.595515	0.601954	0.607955	0.611729	0.601929
6.52	0.605328	0.603385	0.592743	0.595503	0.601949	0.607939	0.611643	0.601849
6.54	0.605346	0.603427	0.59284	0.595641	0.601941	0.607909	0.611628	0.601773
6.56	0.605419	0.603425	0.592923	0.595721	0.601858	0.608006	0.611588	0.601781
6.58	0.605385	0.603423	0.592937	0.595814	0.601892	0.608079	0.611576	0.601774
6.6	0.605441	0.60348	0.592981	0.595761	0.601951	0.608147	0.611518	0.601804
6.62	0.605463	0.603529	0.592918	0.595794	0.602104	0.608203	0.611499	0.601911
6.64	0.605449	0.603558	0.592967	0.595812	0.602257	0.608281	0.611479	0.601951
6.66	0.605522	0.603481	0.592916	0.595869	0.602401	0.608391	0.611554	0.601994
6.68	0.605657	0.603419	0.59299	0.595881	0.60248	0.60855	0.611592	0.602044
6.7	0.605681	0.603388	0.593025	0.596007	0.602527	0.608676	0.611705	0.602099
6.72	0.605706	0.603405	0.592927	0.596051	0.602535	0.608673	0.611823	0.602094
6.74	0.605735	0.603447	0.592778	0.59611	0.602528	0.608727	0.611945	0.602186
6.76	0.605796	0.60346	0.59277	0.596183	0.602571	0.608824	0.611958	0.602181
6.78	0.605863	0.603452	0.592763	0.596269	0.602638	0.608944	0.612009	0.602265
6.8	0.605971	0.603472	0.592772	0.596324	0.60266	0.609101	0.612056	0.602341
6.82	0.605988	0.603416	0.592775	0.59639	0.602695	0.609211	0.612146	0.602302
6.84	0.605997	0.603328	0.592797	0.596319	0.602738	0.609318	0.612246	0.602334
6.86	0.605973	0.603255	0.592712	0.596319	0.602802	0.609373	0.612417	0.602426
6.88	0.606026	0.603154	0.59273	0.596312	0.602831	0.609391	0.612536	0.602516
6.9	0.606058	0.6031	0.592741	0.596283	0.602798	0.609407	0.612637	0.602595
6.92	0.606163	0.603074	0.592821	0.596165	0.602771	0.609424	0.612743	0.602612
6.94	0.606214	0.603078	0.592795	0.596096	0.60282	0.609465	0.612877	0.602729
6.96	0.606293	0.60307	0.59272	0.595945	0.602811	0.609516	0.612963	0.60282
6.98	0.606292	0.603079	0.59268	0.595932	0.602832	0.609525	0.613071	0.602966
7	0.606267	0.60302	0.592623	0.595914	0.602803	0.609547	0.613131	0.603105
7.02	0.606168	0.603006	0.592528	0.596007	0.602827	0.609616	0.613246	0.603146
7.04	0.60612	0.602896	0.592426	0.595956	0.602785	0.609708	0.613349	0.603211
7.06	0.606079	0.602775	0.592405	0.59595	0.60275	0.609742	0.613494	0.60332
7.08	0.6061	0.60261	0.592444	0.595892	0.602687	0.60983	0.613561	0.603384
7.1	0.606033	0.602473	0.592407	0.595889	0.602579	0.609939	0.613702	0.603483
7.12	0.605953	0.602393	0.592357	0.595814	0.602553	0.610039	0.613831	0.603589
7.14	0.605853	0.602359	0.592214	0.595845	0.602614	0.610135	0.613932	0.603684
7.16	0.605751	0.602231	0.592123	0.595913	0.602562	0.610228	0.614003	0.603787
7.18	0.605615	0.602185	0.592103	0.595964	0.602536	0.610323	0.614046	0.603932
7.2	0.605597	0.602059	0.592179	0.595999	0.602486	0.610413	0.614133	0.604098
7.22	0.605611	0.601864	0.592155	0.595912	0.602493	0.610543	0.61417	0.604206
7.24	0.605598	0.601716	0.592135	0.595867	0.602498	0.610676	0.614178	0.604256
7.26	0.605595	0.601639	0.592214	0.595881	0.602512	0.610796	0.614171	0.604379
7.28	0.605618	0.601711	0.592365	0.595893	0.602489	0.610996	0.614211	0.604505
7.3	0.60562	0.601835	0.592451	0.595884	0.602436	0.611096	0.61428	0.604691
7.32	0.605621	0.601928	0.592659	0.595757	0.602402	0.611106	0.614272	0.604791
7.34	0.605518	0.601959	0.592782	0.595801	0.602389	0.611183	0.614322	0.604924
7.36	0.605478	0.601847	0.592903	0.595716	0.602351	0.611281	0.614333	0.60513
7.38	0.605404	0.601803	0.592935	0.59563	0.602421	0.611356	0.614387	0.605378
7.4	0.605433	0.60169	0.592864	0.595626	0.602456	0.611418	0.614458	0.605608
7.42	0.605377	0.601656	0.592805	0.595708	0.60254	0.61151	0.614441	0.605769
7.44	0.605438	0.601615	0.592769	0.595737	0.602545	0.611591	0.614408	0.605913
7.46	0.605405	0.601602	0.592603	0.595707	0.602623	0.61168	0.61442	0.606117
7.48	0.605317	0.601485	0.592545	0.595702	0.602668	0.611758	0.614423	0.606354
7.5	0.605215	0.601491	0.592422	0.595764	0.602706	0.61179	0.614418	0.6066
7.52	0.605217	0.60145	0.592363	0.595824	0.602713	0.611798	0.614456	0.606775
7.54	0.605209	0.601463	0.592354	0.595946	0.602739	0.611831	0.614535	0.606975
7.56	0.605214	0.601411	0.592325	0.596176	0.602784	0.611787	0.614581	0.607265
7.58	0.605247	0.601441	0.592264	0.596305	0.602818	0.61176	0.614663	0.607529
7.6	0.605316	0.60146	0.592247	0.596428	0.602838	0.611675	0.614715	0.607802
7.62	0.605318	0.60143	0.59232	0.596459	0.602767	0.611611	0.614782	0.608118
7.64	0.605348	0.601394	0.592324	0.596492	0.602755	0.611579	0.614861	0.60838
7.66	0.605322	0.601483	0.592298	0.596626	0.602846	0.611606	0.614908	0.608637
7.68	0.605329	0.601476	0.592353	0.596577	0.602944	0.611589	0.614966	0.608858
7.7	0.605269	0.601508	0.592456	0.596649	0.602986	0.611567	0.615079	0.609092
7.72	0.605298	0.601421	0.592562	0.596642	0.602976	0.611538	0.61513	0.60943
7.74	0.605197	0.601354	0.592633	0.596639	0.603029	0.611493	0.61524	0.609823
7.76	0.605132	0.601236	0.592731	0.596647	0.603017	0.611436	0.615341	0.610165
7.78	0.604986	0.601117	0.592667	0.596823	0.603049	0.611399	0.615494	0.61058
7.8	0.604952	0.600945	0.592607	0.596951	0.603107	0.611384	0.615634	0.611009
7.82	0.604828	0.600763	0.592477	0.59709	0.603173	0.611349	0.615772	0.611387
7.84	0.604791	0.600415	0.592365	0.597101	0.603254	0.611326	0.615901	0.611781
7.86	0.604733	0.599935	0.592271	0.597133	0.603354	0.61125	0.616018	0.612126
7.88	0.60466	0.599274	0.59228	0.597132	0.603424	0.611229	0.616046	0.612516
7.9	0.604669	0.598726	0.592277	0.597176	0.603467	0.611257	0.616128	0.612784
7.92	0.604646	0.598158	0.592199	0.597104	0.603588	0.611277	0.616222	0.613104
7.94	0.604593	0.597715	0.592164	0.597001	0.603665	0.611336	0.616356	0.613418
7.96	0.604563	0.597094	0.592141	0.596932	0.60376	0.611363	0.616485	0.613782
7.98	0.604465	0.596492	0.592072	0.596773	0.603855	0.611428	0.616656	0.614085
8	0.604391	0.595682	0.592068	0.596458	0.603947	0.611443	0.616703	0.614368
8.02	0.604282	0.595022	0.591976	0.596165	0.604066	0.611515	0.616655	0.614656
8.04	0.604247	0.594251	0.591874	0.595726	0.60411	0.611644	0.616538	0.614918
8.06	0.604201	0.593493	0.591656	0.595236	0.604137	0.611659	0.616496	0.615187
8.08	0.604136	0.59258	0.591515	0.594651	0.604168	0.61165	0.616501	0.615418
8.1	0.603972	0.59172	0.591337	0.593964	0.604161	0.611664	0.616525	0.61565
8.12	0.603845	0.590813	0.591333	0.593156	0.604142	0.611667	0.6165	0.615864
8.14	0.603787	0.589926	0.59137	0.592447	0.604132	0.611623	0.616516	0.616062
8.16	0.603794	0.588995	0.591408	0.591703	0.604125	0.611585	0.616584	0.616264
8.18	0.603817	0.58818	0.591406	0.590924	0.604145	0.611623	0.616688	0.616486
8.2	0.60381	0.587189	0.591545	0.589845	0.604146	0.611659	0.616772	0.616717
8.22	0.603723	0.586215	0.591649	0.588779	0.60419	0.611672	0.616862	0.617027
8.24	0.60366	0.585242	0.591699	0.587619	0.604258	0.611786	0.616961	0.617383
8.26	0.60363	0.584329	0.591705	0.586432	0.604414	0.611839	0.617119	0.617649
8.28	0.603642	0.58342	0.591782	0.585085	0.604544	0.611858	0.617344	0.617897
8.3	0.603526	0.58239	0.591854	0.583723	0.604691	0.611841	0.617516	0.618142
8.32	0.60354	0.581435	0.591976	0.582317	0.604722	0.611824	0.61766	0.618416
8.34	0.603522	0.580478	0.592089	0.580791	0.604761	0.611815	0.617751	0.618708
8.36	0.603497	0.579649	0.592135	0.579104	0.604782	0.611788	0.617741	0.618956
8.38	0.603431	0.578947	0.592167	0.577226	0.604826	0.61182	0.617724	0.619146
8.4	0.603513	0.578355	0.592024	0.575229	0.604886	0.611886	0.617713	0.619344
8.42	0.603733	0.577867	0.591707	0.573263	0.604842	0.611862	0.61765	0.619483
8.44	0.603903	0.577591	0.591397	0.571373	0.604823	0.611915	0.617563	0.619603
8.46	0.604041	0.577444	0.590993	0.569547	0.60485	0.611935	0.617462	0.619732
8.48	0.604104	0.577587	0.590572	0.567791	0.60486	0.611994	0.617406	0.619819
8.5	0.604077	0.578004	0.59	0.566049	0.604902	0.61201	0.617385	0.619903
8.52	0.604203	0.578308	0.589405	0.564368	0.604965	0.611991	0.617349	0.620016
8.54	0.604368	0.578811	0.588653	0.562733	0.605031	0.612012	0.617317	0.620162
8.56	0.604569	0.57923	0.587738	0.561415	0.605101	0.612035	0.617282	0.620315
8.58	0.6046	0.579823	0.586712	0.560084	0.605209	0.612112	0.617226	0.620454
8.6	0.604662	0.580336	0.585718	0.558968	0.605253	0.61208	0.617137	0.620508
8.62	0.604584	0.580773	0.584541	0.557781	0.605331	0.612035	0.617165	0.62059
8.64	0.604658	0.581094	0.583251	0.556904	0.60533	0.612071	0.617153	0.620611
8.66	0.604696	0.581172	0.581707	0.555874	0.605409	0.612111	0.617154	0.620658
8.68	0.604767	0.581566	0.579995	0.555424	0.605476	0.61215	0.617133	0.620686
8.7	0.604848	0.581789	0.578028	0.554662	0.605535	0.612107	0.617184	0.620774
8.72	0.604944	0.582005	0.576161	0.554321	0.605525	0.612171	0.617217	0.620762
8.74	0.604941	0.582078	0.574072	0.553822	0.605491	0.612139	0.617249	0.620731
8.76	0.604937	0.582368	0.572165	0.55378	0.605509	0.612126	0.617241	0.620698
8.78	0.604853	0.582774	0.570258	0.553379	0.605631	0.612073	0.617243	0.620595
8.8	0.604878	0.583156	0.568514	0.55353	0.605754	0.612049	0.617291	0.620413
8.82	0.604787	0.583556	0.566738	0.553486	0.605895	0.612148	0.617293	0.620228
8.84	0.604685	0.583996	0.565139	0.553511	0.605966	0.612189	0.617261	0.620218
8.86	0.604583	0.58454	0.56354	0.553603	0.606063	0.61222	0.61721	0.620343
8.88	0.604494	0.584895	0.562038	0.553743	0.606133	0.612283	0.617092	0.6206
8.9	0.60429	0.585136	0.560285	0.554011	0.606319	0.612286	0.616976	0.620801
8.92	0.60412	0.585512	0.558576	0.554226	0.60649	0.612276	0.616835	0.620891
8.94	0.603907	0.586066	0.556665	0.554777	0.606633	0.612241	0.616702	0.62093
8.96	0.603712	0.58677	0.554665	0.555381	0.606782	0.6122	0.616526	0.620866
8.98	0.603433	0.587303	0.552552	0.556142	0.60692	0.612152	0.616415	0.6208
9	0.603137	0.587855	0.550599	0.557018	0.607027	0.612165	0.616363	0.620698
9.02	0.602753	0.588195	0.548532	0.557912	0.607111	0.612193	0.616314	0.620548
9.04	0.602479	0.588325	0.546581	0.558618	0.6072	0.612228	0.616183	0.620342
9.06	0.602022	0.588472	0.544763	0.55908	0.607213	0.612243	0.615988	0.620198
9.08	0.601569	0.588534	0.542946	0.559559	0.607292	0.61221	0.615813	0.620059
9.1	0.600983	0.588698	0.54141	0.559711	0.607348	0.612194	0.615681	0.619947
9.12	0.600378	0.589054	0.539681	0.55991	0.607421	0.612149	0.615528	0.619762
9.14	0.599745	0.589426	0.538479	0.559987	0.607482	0.612158	0.615305	0.619562
9.16	0.599194	0.589594	0.5367	0.560194	0.607505	0.612168	0.614998	0.619289
9.18	0.598512	0.589746	0.53594	0.560272	0.607523	0.612186	0.614627	0.61895
9.2	0.597816	0.589904	0.534606	0.560281	0.607398	0.612174	0.614204	0.61848
9.22	0.596959	0.590082	0.5342	0.560179	0.607352	0.612209	0.613714	0.617942
9.24	0.596147	0.590263	0.533592	0.560001	0.607309	0.6122	0.613192	0.6173
9.26	0.595287	0.590401	0.533761	0.55977	0.60718	0.612169	0.612519	0.616599
9.28	0.594534	0.590432	0.533671	0.55977	0.607061	0.612202	0.611793	0.615786
9.3	0.593635	0.590345	0.534043	0.559599	0.607029	0.612186	0.610903	0.614871
9.32	0.592908	0.590175	0.534635	0.55931	0.606954	0.612192	0.609868	0.613818
9.34	0.592047	0.590109	0.535583	0.559	0.606913	0.612166	0.608746	0.612623
9.36	0.59125	0.590126	0.536804	0.558678	0.606926	0.612162	0.607551	0.611196
9.38	0.5906	0.590063	0.538048	0.558409	0.606884	0.612171	0.606233	0.609587
9.4	0.589942	0.590013	0.539317	0.558138	0.606874	0.612195	0.605044	0.607845
9.42	0.58935	0.590163	0.540377	0.55801	0.606916	0.612179	0.603904	0.606067
9.44	0.58876	0.590534	0.541142	0.557722	0.60696	0.612166	0.602882	0.604486
9.46	0.588188	0.590785	0.541914	0.55718	0.60699	0.612185	0.601832	0.603044
9.48	0.587691	0.591033	0.54275	0.556423	0.607028	0.612169	0.600627	0.601635
9.5	0.587278	0.591217	0.543744	0.555499	0.607074	0.612108	0.59974	0.600507
9.52	0.586852	0.591454	0.544445	0.554809	0.607111	0.612098	0.599111	0.599864
9.54	0.586566	0.591862	0.545109	0.554511	0.607175	0.612087	0.598726	0.599735
9.56	0.586219	0.592537	0.54569	0.554388	0.607214	0.611997	0.598447	0.599968
9.58	0.586105	0.593272	0.546419	0.554247	0.607245	0.611941	0.598236	0.600548
9.6	0.586046	0.593971	0.546839	0.553944	0.607268	0.611903	0.59776	0.601344
9.62	0.586188	0.594436	0.5471	0.553646	0.607293	0.611906	0.597053	0.60236
9.64	0.586325	0.594592	0.547362	0.553251	0.607273	0.611893	0.595899	0.603458
9.66	0.586582	0.594861	0.547559	0.553017	0.607316	0.611926	0.594583	0.604688
9.68	0.586966	0.595269	0.547749	0.55316	0.607332	0.611878	0.593014	0.605712
9.7	0.587547	0.595793	0.548054	0.55331	0.607345	0.611858	0.591264	0.606408
9.72	0.588572	0.596012	0.548519	0.553554	0.60737	0.611745	0.589259	0.606227
9.74	0.589397	0.595814	0.549315	0.55396	0.60737	0.611706	0.587235	0.605441
9.76	0.59033	0.595623	0.549771	0.554226	0.607386	0.611618	0.58486	0.604023
9.78	0.591181	0.595533	0.550107	0.554404	0.607405	0.611473	0.582362	0.602412
9.8	0.592221	0.595682	0.550188	0.554461	0.607465	0.611272	0.580002	0.600353
9.82	0.59329	0.595828	0.549959	0.554526	0.6074	0.611032	0.577641	0.597876
9.84	0.594199	0.595791	0.549309	0.55484	0.607394	0.610765	0.575549	0.594904
9.86	0.595023	0.595606	0.548849	0.55517	0.607476	0.61044	0.573432	0.591403
9.88	0.595705	0.595202	0.548666	0.555544	0.607469	0.610025	0.571822	0.587736
9.9	0.596536	0.594846	0.548471	0.55596	0.607505	0.609414	0.570233	0.584024
9.92	0.597205	0.594642	0.548047	0.556271	0.607471	0.608792	0.56916	0.58025
9.94	0.598092	0.594426	0.547689	0.556261	0.607473	0.608207	0.568157	0.576462
9.96	0.598708	0.594011	0.547504	0.556188	0.607467	0.60763	0.567558	0.57279
9.98	0.599205	0.593127	0.547468	0.556166	0.607435	0.606952	0.566969	0.56949
10	0.599489	0.592275	0.547228	0.556472	0.607403	0.606262	0.566838	0.566499
10.02	0.599785	0.591377	0.54681	0.556716	0.60734	0.605506	0.566873	0.563978
10.04	0.600035	0.590144	0.546219	0.557046	0.607202	0.604701	0.567363	0.562098
10.06	0.600403	0.588587	0.545866	0.557431	0.607099	0.603877	0.567877	0.560262
10.08	0.600778	0.586965	0.545704	0.557527	0.606939	0.603087	0.568293	0.559216
10.1	0.601168	0.584603	0.545886	0.557628	0.606647	0.602339	0.568867	0.558217
10.12	0.601507	0.58254	0.546283	0.557696	0.606282	0.601529	0.569742	0.557969
10.14	0.601754	0.580496	0.546634	0.558142	0.606028	0.600725	0.570787	0.558328
10.16	0.601949	0.578452	0.546943	0.558673	0.605729	0.600047	0.571991	0.559844
10.18	0.60216	0.576492	0.547118	0.559159	0.605464	0.599601	0.573086	0.56203
10.2	0.602384	0.574639	0.547278	0.559331	0.605145	0.599244	0.574154	0.564367
10.22	0.602666	0.573208	0.547735	0.559598	0.604802	0.598898	0.575059	0.567275
10.24	0.60295	0.572447	0.547785	0.559784	0.604491	0.59838	0.575766	0.570228
10.26	0.603124	0.57213	0.547671	0.560349	0.60413	0.597747	0.576244	0.573402
10.28	0.603076	0.571259	0.547855	0.560972	0.603735	0.597046	0.576664	0.576561
10.3	0.602844	0.56955	0.548024	0.561632	0.603261	0.596506	0.576813	0.579428
10.32	0.602516	0.567721	0.54842	0.562251	0.602837	0.59614	0.576783	0.581891
10.34	0.602131	0.565988	0.549133	0.562948	0.602438	0.595962	0.576712	0.584059
10.36	0.601828	0.564131	0.549921	0.563969	0.601954	0.595539	0.576791	0.585869
10.38	0.6017	0.56219	0.550752	0.565054	0.601518	0.594948	0.576887	0.587346
10.4	0.601586	0.560155	0.551132	0.566041	0.600874	0.594037	0.576788	0.588321
10.42	0.601326	0.558514	0.551212	0.566827	0.600485	0.593002	0.576417	0.589089
10.44	0.601118	0.557422	0.551305	0.567461	0.600047	0.591568	0.57565	0.589552
10.46	0.600993	0.557029	0.552621	0.567931	0.599568	0.590217	0.574776	0.589938
10.48	0.600899	0.556758	0.554104	0.567958	0.59906	0.588751	0.573922	0.59014
10.5	0.600779	0.556691	0.554927	0.567627	0.598462	0.587526	0.573083	0.59007
10.52	0.600845	0.556953	0.556144	0.566884	0.597932	0.586048	0.572396	0.589899
10.54	0.601055	0.558014	0.557495	0.565916	0.597537	0.584569	0.571886	0.589764
10.56	0.601242	0.560004	0.558628	0.564676	0.597063	0.583001	0.571455	0.589563
10.58	0.601491	0.562561	0.559559	0.563401	0.5967	0.581462	0.571107	0.589214
10.6	0.601777	0.565357	0.56058	0.561678	0.596419	0.580081	0.570565	0.588832
10.62	0.601891	0.568403	0.56183	0.559886	0.5962	0.578975	0.56986	0.588491
10.64	0.601801	0.572059	0.56298	0.557796	0.595937	0.578087	0.56929	0.588227
10.66	0.601744	0.576167	0.563713	0.555953	0.595693	0.577355	0.568916	0.587725
10.68	0.601755	0.581	0.564087	0.554307	0.595208	0.577066	0.568952	0.587008
10.7	0.601999	0.585836	0.564416	0.552929	0.594716	0.577154	0.569082	0.586126
10.72	0.602426	0.590894	0.564714	0.551729	0.594167	0.577266	0.569215	0.585315
10.74	0.603014	0.59558	0.564224	0.550857	0.593744	0.57733	0.569264	0.584552
10.76	0.603455	0.600503	0.563078	0.550242	0.593226	0.577869	0.56916	0.583795
10.78	0.603824	0.604946	0.56193	0.549439	0.592818	0.578382	0.569212	0.583192
10.8	0.604394	0.609735	0.560592	0.54874	0.592059	0.57907	0.568664	0.582669
10.82	0.604708	0.613855	0.559304	0.547976	0.590925	0.580004	0.568791	0.582123
10.84	0.604511	0.617886	0.55838	0.547349	0.589381	0.581062	0.568571	0.581693
10.86	0.60453	0.620849	0.557871	0.546937	0.587811	0.582082	0.568533	0.581448
10.88	0.604959	0.625	0.55745	0.546496	0.586134	0.583027	0.568914	0.581445
10.9	0.605479	0.625	0.557833	0.54626	0.584425	0.58367	0.56928	0.581524
10.92	0.605668	0.625	0.558816	0.546102	0.58253	0.58433	0.569566	0.581434
10.94	0.605873	0.625	0.559665	0.546133	0.580913	0.584869	0.56981	0.581254
10.96	0.606279	0.625	0.560403	0.546609	0.579166	0.585523	0.570183	0.581269
10.98	0.606812	0.625	0.561423	0.547779	0.577467	0.586348	0.570785	0.581424
11	0.607325	0.625	0.562755	0.549933	0.575671	0.587173	0.571149	0.581366
11.02	0.607783	0.625	0.563657	0.552738	0.574165	0.587805	0.571598	0.581365
11.04	0.607924	0.625	0.564531	0.556047	0.572774	0.588481	0.572021	0.581146
11.06	0.607949	0.625	0.565315	0.559191	0.571676	0.589199	0.572268	0.580833
11.08	0.608166	0.625	0.566114	0.562317	0.570727	0.589828	0.572518	0.580225
11.1	0.608416	0.625	0.567157	0.565616	0.569946	0.590517	0.572991	0.579791
11.12	0.608588	0.625	0.568444	0.569708	0.5694	0.591382	0.573461	0.579737
11.14	0.60845	0.625	0.569891	0.574407	0.568916	0.592176	0.573852	0.579963
11.16	0.608112	0.625	0.571594	0.580433	0.568906	0.592891	0.574668	0.580201
11.18	0.607447	0.625	0.573593	0.586595	0.568879	0.593528	0.575022	0.580389
11.2	0.606775	0.625	0.575678	0.5934	0.56923	0.594071	0.57515	0.580575
11.22	0.605873	0.625	0.577899	0.599355	0.569594	0.594488	0.5758	0.580544
11.24	0.604376	0.625	0.580206	0.605428	0.570194	0.594919	0.576594	0.580685
11.26	0.602247	0.625	0.58224	0.610602	0.570948	0.595304	0.577394	0.580982
11.28	0.599558	0.625	0.58401	0.615926	0.571853	0.59551	0.57835	0.581186
11.3	0.596454	0.625	0.58565	0.620229	0.572952	0.595815	0.579096	0.581413
11.32	0.59315	0.625	0.587507	0.625	0.574012	0.596059	0.579882	0.581948
11.34	0.58982	0.625	0.590097	0.625	0.575395	0.596182	0.580725	0.58258
11.36	0.586576	0.625	0.593129	0.625	0.576591	0.596197	0.581819	0.583365
11.38	0.584021	0.625	0.596719	0.625	0.57795	0.596144	0.582936	0.584452
11.4	0.582362	0.625	0.600323	0.625	0.579103	0.596246	0.584194	0.584712
11.42	0.580893	0.625	0.604299	0.625	0.580124	0.596342	0.585148	0.584428
11.44	0.57965	0.625	0.608187	0.625	0.581071	0.596438	0.586055	0.584388
11.46	0.579129	0.625	0.612299	0.625	0.581918	0.596419	0.586683	0.584534
11.48	0.578685	0.625	0.616108	0.625	0.582923	0.596305	0.587581	0.584807
11.5	0.578386	0.625	0.619797	0.625	0.583575	0.596309	0.588653	0.58536
11.52	0.578182	0.625	0.625	0.625	0.58438	0.596437	0.589819	0.586019
11.54	0.577829	0.625	0.625	0.625	0.585084	0.596659	0.590844	0.586594
11.56	0.577465	0.625	0.625	0.625	0.585803	0.596843	0.591749	0.587191
11.58	0.577449	0.625	0.625	0.625	0.586452	0.596822	0.59233	0.587565
11.6	0.577667	0.625	0.625	0.625	0.58707	0.596772	0.592372	0.588123
11.62	0.577922	0.625	0.625	0.625	0.5878	0.596743	0.592368	0.588579
11.64	0.578378	0.625	0.625	0.625	0.588586	0.596831	0.592136	0.589142
11.66	0.579274	0.625	0.625	0.625	0.589324	0.597095	0.591585	0.589594
11.68	0.580441	0.625	0.625	0.625	0.589965	0.597396	0.591114	0.590071
11.7	0.581891	0.625	0.625	0.625	0.590682	0.597515	0.590869	0.590387
11.72	0.583722	0.625	0.625	0.625	0.591328	0.597467	0.590894	0.590764
11.74	0.58601	0.625	0.625	0.625	0.591858	0.597432	0.59109	0.591139
11.76	0.58816	0.625	0.625	0.625	0.592476	0.597487	0.591392	0.591157
11.78	0.590249	0.625	0.625	0.625	0.593056	0.597775	0.591872	0.59116
11.8	0.592416	0.625	0.625	0.625	0.593503	0.597734	0.592535	0.591
11.82	0.594678	0.625	0.625	0.625	0.593793	0.597708	0.593098	0.590453
11.84	0.597312	0.625	0.625	0.625	0.593977	0.597696	0.593326	0.589451
11.86	0.600128	0.625	0.625	0.625	0.594025	0.597694	0.593247	0.588131
11.88	0.602876	0.625	0.625	0.625	0.593841	0.597726	0.592658	0.586817
11.9	0.605682	0.625	0.625	0.625	0.593822	0.597733	0.591472	0.585118
11.92	0.608598	0.625	0.625	0.625	0.593843	0.597786	0.590116	0.582943
11.94	0.611615	0.625	0.625	0.625	0.593883	0.597796	0.588057	0.580259
11.96	0.614479	0.625	0.625	0.625	0.593903	0.598081	0.585617	0.577703
11.98	0.61725	0.625	0.625	0.625	0.593846	0.59834	0.58311	0.575099
12	0.619716	0.625	0.625	0.625	0.59381	0.598541	0.580667	0.572721
12.02	0.622033	0.625	0.625	0.625	0.593562	0.598702	0.578836	0.570566
12.04	0.625	0.625	0.625	0.625	0.593145	0.59884	0.577337	0.568365
12.06	0.625	0.625	0.625	0.625	0.592893	0.599049	0.576297	0.566674
12.08	0.625	0.625	0.625	0.625	0.592977	0.599403	0.575224	0.565353
12.1	0.625	0.625	0.625	0.625	0.59322	0.599502	0.573945	0.564318
12.12	0.625	0.625	0.625	0.625	0.593469	0.599402	0.57296	0.563513
12.14	0.625	0.625	0.625	0.625	0.593569	0.599504	0.57246	0.56309
12.16	0.625	0.625	0.625	0.625	0.593599	0.599539	0.572515	0.563661
12.18	0.625	0.625	0.625	0.625	0.593644	0.599534	0.573093	0.565215
12.2	0.625	0.625	0.625	0.625	0.593857	0.599275	0.574155	0.567544
12.22	0.625	0.625	0.625	0.625	0.593796	0.598979	0.575727	0.570423
12.24	0.625	0.625	0.625	0.625	0.593486	0.598778	0.577656	0.573853
12.26	0.625	0.625	0.625	0.625	0.593364	0.598449	0.579865	0.577629
12.28	0.625	0.625	0.625	0.625	0.593608	0.597807	0.582423	0.581606
12.3	0.625	0.625	0.625	0.625	0.593961	0.596795	0.585186	0.585812
12.32	0.625	0.625	0.625	0.625	0.594326	0.595406	0.588235	0.590456
12.34	0.625	0.625	0.625	0.625	0.594618	0.593517	0.591047	0.595533
12.36	0.625	0.625	0.625	0.625	0.594781	0.591495	0.593775	0.600605
12.38	0.625	0.625	0.625	0.625	0.594819	0.589486	0.596826	0.605641
12.4	0.625	0.625	0.625	0.625	0.594831	0.587022	0.600311	0.610758
12.42	0.625	0.625	0.625	0.625	0.595158	0.584235	0.604335	0.61586
12.44	0.625	0.625	0.625	0.625	0.59563	0.581482	0.608806	0.620458
12.46	0.625	0.625	0.625	0.625	0.596226	0.578823	0.613448	0.625
12.48	0.625	0.625	0.625	0.625	0.596694	0.57623	0.618067	0.625
12.5	0.625	0.625	0.625	0.625	0.596945	0.573728	0.625	0.625
12.52	0.625	0.625	0.625	0.625	0.59708	0.571867	0.625	0.625
12.54	0.625	0.625	0.625	0.625	0.59701	0.570595	0.625	0.625
12.56	0.625	0.625	0.625	0.625	0.596916	0.569669	0.625	0.625
12.58	0.625	0.625	0.625	0.625	0.597069	0.568807	0.625	0.625
12.6	0.625	0.625	0.625	0.625	0.597279	0.568251	0.625	0.625
12.62	0.625	0.625	0.625	0.625	0.596982	0.568153	0.625	0.625
12.64	0.625	0.625	0.625	0.625	0.596228	0.568314	0.625	0.625
12.66	0.625	0.625	0.625	0.625	0.595011	0.568875	0.625	0.625
12.68	0.625	0.625	0.625	0.625	0.593483	0.569946	0.625	0.625
12.7	0.625	0.625	0.625	0.625	0.591518	0.571241	0.625	0.625
12.72	0.625	0.625	0.625	0.625	0.589298	0.572454	0.625	0.625
12.74	0.625	0.625	0.625	0.625	0.58675	0.573755	0.625	0.625
12.76	0.625	0.625	0.625	0.625	0.583981	0.575639	0.625	0.625
12.78	0.625	0.625	0.625	0.625	0.581116	0.577927	0.625	0.625
12.8	0.625	0.625	0.625	0.625	0.578312	0.580427	0.625	0.625
12.82	0.625	0.625	0.625	0.625	0.575802	0.583159	0.625	0.625
12.84	0.625	0.625	0.625	0.625	0.573686	0.586553	0.625	0.625
12.86	0.625	0.625	0.625	0.625	0.571882	0.590633	0.625	0.625
12.88	0.625	0.625	0.625	0.625	0.570393	0.594865	0.625	0.625
12.9	0.625	0.625	0.625	0.625	0.569157	0.599425	0.625	0.625
12.92	0.625	0.625	0.625	0.625	0.568273	0.60444	0.625	0.625
12.94	0.625	0.625	0.625	0.625	0.567966	0.609648	0.625	0.625
12.96	0.625	0.625	0.625	0.625	0.56817	0.614563	0.625	0.625
12.98	0.625	0.625	0.625	0.625	0.568676	0.618783	0.625	0.625
13	0.625	0.625	0.625	0.625	0.569496	0.622274	0.625	0.625
13.02	0.625	0.625	0.625	0.625	0.570654	0.625	0.625	0.625
13.04	0.625	0.625	0.625	0.625	0.57199	0.625	0.625	0.625
13.06	0.625	0.625	0.625	0.625	0.573465	0.625	0.625	0.625
13.08	0.625	0.625	0.625	0.625	0.57514	0.625	0.625	0.625
13.1	0.625	0.625	0.625	0.625	0.577371	0.625	0.625	0.625
13.12	0.625	0.625	0.625	0.625	0.579882	0.625	0.625	0.625
13.14	0.625	0.625	0.625	0.625	0.582675	0.625	0.625	0.625
13.16	0.625	0.625	0.625	0.625	0.585614	0.625	0.625	0.625
13.18	0.625	0.625	0.625	0.625	0.588785	0.625	0.625	0.625
13.2	0.625	0.625	0.625	0.625	0.592611	0.625	0.625	0.625
13.22	0.625	0.625	0.625	0.625	0.596978	0.625	0.625	0.625
13.24	0.625	0.625	0.625	0.625	0.601448	0.625	0.625	0.625
13.26	0.625	0.625	0.625	0.625	0.605932	0.625	0.625	0.625
13.28	0.625	0.625	0.625	0.625	0.61052	0.625	0.625	0.625
13.3	0.625	0.625	0.625	0.625	0.6148	0.625	0.625	0.625
13.32	0.625	0.625	0.625	0.625	0.618849	0.625	0.625	0.625
13.34	0.625	0.625	0.625	0.625	0.625	0.625	0.625	0.625
13.36	0.625	0.625	0.625	0.625	0.625	0.625	0.625	0.625
13.38	0.625	0.625	0.625	0.625	0.625	0.625	0.625	0.625
13.4	0.625	0.625	0.625	0.625	0.625	0.625	0.625	0.625
13.42	0.625	0.625	0.625	0.625	0.625	0.625	0.625	0.625
13.44	0.625	0.625	0.625	0.625	0.625	0.625	0.625	0.625
13.46	0.625	0.625	0.625	0.625	0.625	0.625	0.625	0.625
13.48	0.625	0.625	0.625	0.625	0.625	0.625	0.625	0.625
13.5	0.625	0.625	0.625	0.625	0.625	0.625	0.625	0.625
13.52	0.625	0.625	0.625	0.625	0.625	0.625	0.625	0.625
13.54	0.625	0.625	0.625	0.625	0.625	0.625	0.625	0.625
13.56	0.625	0.625	0.625	0.625	0.625	0.625	0.625	0.625
13.58	0.625	0.625	0.625	0.625	0.625	0.625	0.625	0.625
13.6	0.625	0.625	0.625	0.625	0.625	0.625	0.625	0.625
13.62	0.625	0.625	0.625	0.625	0.625	0.625	0.625	0.625
13.64	0.625	0.625	0.625	0.625	0.625	0.625	0.625	0.625
13.66	0.625	0.625	0.625	0.625	0.625	0.625	0.625	0.625
13.68	0.625	0.625	0.625	0.625	0.625	0.625	0.625	0.625
13.7	0.625	0.625	0.625	0.625	0.625	0.625	0.625	0.625
13.72	0.625	0.625	0.625	0.625	0.625	0.625	0.625	0.625
13.74	0.625	0.625	0.625	0.625	0.625	0.625	0.625	0.625
13.76	0.625	0.625	0.625	0.625	0.625	0.625	0.625	0.625
13.78	0.625	0.625	0.625	0.625	0.625	0.625	0.625	0.625
13.8	0.625	0.625	0.625	0.625	0.625	0.625	0.625	0.625
13.82	0.625	0.625	0.625	0.625	0.625	0.625	0.625	0.625
13.84	0.625	0.625	0.625	0.625	0.625	0.625	0.625	0.625
13.86	0.625	0.625	0.625	0.625	0.625	0.625	0.625	0.625
13.88	0.625	0.625	0.625	0.625	0.625	0.625	0.625	0.625
13.9	0.625	0.625	0.625	0.625	0.625	0.625	0.625	0.625
13.92	0.625	0.625	0.625	0.625	0.625	0.625	0.625	0.625
13.94	0.625	0.625	0.625	0.625	0.625	0.625	0.625	0.625
13.96	0.625	0.625	0.625	0.625	0.625	0.625	0.625	0.625
13.98	0.625	0.625	0.625	0.625	0.625	0.625	0.625	0.625
14	0.625	0.625	0.625	0.625	0.625	0.625	0.625	0.625
14.02	0.625	0.625	0.625	0.625	0.625	0.625	0.625	0.625
14.04	0.625	0.625	0.625	0.625	0.625	0.625	0.625	0.625
14.06	0.625	0.625	0.625	0.625	0.625	0.625	0.625	0.625
14.08	0.625	0.625	0.625	0.625	0.625	0.625	0.625	0.625
14.1	0.625	0.625	0.625	0.625	0.625	0.625	0.625	0.625
14.12	0.625	0.625	0.625	0.625	0.625	0.625	0.625	0.625
14.14	0.625	0.625	0.625	0.625	0.625	0.625	0.625	0.625
14.16	0.625	0.625	0.625	0.625	0.625	0.625	0.625	0.625
14.18	0.625	0.625	0.625	0.625	0.625	0.625	0.625	0.625
14.2	0.625	0.625	0.625	0.625	0.625	0.625	0.625	0.625
14.22	0.625	0.625	0.625	0.625	0.625	0.625	0.625	0.625
14.24	0.625	0.625	0.625	0.625	0.625	0.625	0.625	0.625
14.26	0.625	0.625	0.625	0.625	0.625	0.625	0.625	0.625
14.28	0.625	0.625	0.625	0.625	0.625	0.625	0.625	0.625
14.3	0.625	0.625	0.625	0.625	0.625	0.625	0.625	0.625
14.32	0.625	0.625	0.625	0.625	0.625	0.625	0.625	0.625
14.34	0.625	0.625	0.625	0.625	0.625	0.625	0.625	0.625
14.36	0.625	0.625	0.625	0.625	0.625	0.625	0.625	0.625
14.38	0.625	0.625	0.625	0.625	0.625	0.625	0.625	0.625
14.4	0.625	0.625	0.625	0.625	0.625	0.625	0.625	0.625
14.42	0.625	0.625	0.625	0.625	0.625	0.625	0.625	0.625
14.44	0.625	0.625	0.625	0.625	0.625	0.625	0.625	0.625
14.46	0.625	0.625	0.625	0.625	0.625	0.625	0.625	0.625
14.48	0.625	0.625	0.625	0.625	0.625	0.625	0.625	0.625
14.5	0.625	0.625	0.625	0.625	0.625	0.625	0.625	0.625
14.52	0.625	0.625	0.625	0.625	0.625	0.625	0.625	0.625
14.54	0.625	0.625	0.625	0.625	0.625	0.625	0.625	0.625
14.56	0.625	0.625	0.625	0.625	0.625	0.625	0.625	0.625
14.58	0.625	0.625	0.625	0.625	0.625	0.625	0.625	0.625
14.6	0.625	0.625	0.625	0.625	0.625	0.625	0.625	0.625
14.62	0.625	0.625	0.625	0.625	0.625	0.625	0.625	0.625
14.64	0.625	0.625	0.625	0.625	0.625	0.625	0.625	0.625
14.66	0.625	0.625	0.625	0.625	0.625	0.625	0.625	0.625
14.68	0.625	0.625	0.625	0.625	0.625	0.625	0.625	0.625
14.7	0.625	0.625	0.625	0.625	0.625	0.625	0.625	0.625
14.72	0.625	0.625	0.625	0.625	0.625	0.625	0.625	0.625
14.74	0.625	0.625	0.625	0.625	0.625	0.625	0.625	0.625
14.76	0.625	0.625	0.625	0.625	0.625	0.625	0.625	0.625
14.78	0.625	0.625	0.625	0.625	0.625	0.625	0.625	0.625
14.8	0.625	0.625	0.625	0.625	0.625	0.625	0.625	0.625
14.82	0.625	0.625	0.625	0.625	0.625	0.625	0.625	0.625
14.84	0.625	0.625	0.625	0.625	0.625	0.625	0.625	0.625
14.86	0.625	0.625	0.625	0.625	0.625	0.625	0.625	0.625
14.88	0.625	0.625	0.625	0.625	0.625	0.625	0.625	0.625
14.9	0.625	0.625	0.625	0.625	0.625	0.625	0.625	0.625
14.92	0.625	0.625	0.625	0.625	0.625	0.625	0.625	0.625
14.94	0.625	0.625	0.625	0.625	0.625	0.625	0.625	0.625
14.96	0.625	0.625	0.625	0.625	0.625	0.625	0.625	0.625
14.98	0.625	0.625	0.625	0.625	0.625	0.625	0.625	0.625
15	0.625	0.625	0.625	0.625	0.625	0.625	0.625	0.625
15.02	0.625	0.625	0.625	0.625	0.625	0.625	0.625	0.625
15.04	0.625	0.625	0.625	0.625	0.625	0.625	0.625	0.625
15.06	0.625	0.625	0.625	0.625	0.625	0.625	0.625	0.625
15.08	0.625	0.625	0.625	0.625	0.625	0.625	0.625	0.625
15.1	0.625	0.625	0.625	0.625	0.625	0.625	0.625	0.625
15.12	0.625	0.625	0.625	0.625	0.625	0.625	0.625	0.625
15.14	0.625	0.625	0.625	0.625	0.625	0.625	0.625	0.625
15.16	0.625	0.625	0.625	0.625	0.625	0.625	0.625	0.625
15.18	0.625	0.625	0.625	0.625	0.625	0.625	0.625	0.625
15.2	0.625	0.625	0.625	0.625	0.625	0.625	0.625	0.625
15.22	0.625	0.625	0.625	0.625	0.625	0.625	0.625	0.625
15.24	0.625	0.625	0.625	0.625	0.625	0.625	0.625	0.625
15.26	0.625	0.625	0.625	0.625	0.625	0.625	0.625	0.625
15.28	0.625	0.625	0.625	0.625	0.625	0.625	0.625	0.625
15.3	0.625	0.625	0.625	0.625	0.625	0.625	0.625	0.625
15.32	0.625	0.625	0.625	0.625	0.625	0.625	0.625	0.625
15.34	0.625	0.625	0.625	0.625	0.625	0.625	0.625	0.625
15.36	0.625	0.625	0.625	0.625	0.625	0.625	0.625	0.625
15.38	0.625	0.625	0.625	0.625	0.625	0.625	0.625	0.625
15.4	0.625	0.625	0.625	0.625	0.625	0.625	0.625	0.625
15.42	0.625	0.625	0.625	0.625	0.625	0.625	0.625	0.625
15.44	0.625	0.625	0.625	0.625	0.625	0.625	0.625	0.625
15.46	0.625	0.625	0.625	0.625	0.625	0.625	0.625	0.625
15.48	0.625	0.625	0.625	0.625	0.625	0.625	0.625	0.625
15.5	0.625	0.625	0.625	0.625	0.625	0.625	0.625	0.625
15.52	0.625	0.625	0.625	0.625	0.625	0.625	0.625	0.625
15.54	0.625	0.625	0.625	0.625	0.625	0.625	0.625	0.625
15.56	0.625	0.625	0.625	0.625	0.625	0.625	0.625	0.625
15.58	0.625	0.625	0.625	0.625	0.625	0.625	0.625	0.625
15.6	0.625	0.625	0.625	0.625	0.625	0.625	0.625	0.625
15.62	0.625	0.625	0.625	0.625	0.625	0.625	0.625	0.625
15.64	0.625	0.625	0.625	0.625	0.625	0.625	0.625	0.625
15.66	0.625	0.625	0.625	0.625	0.625	0.625	0.625	0.625
15.68	0.625	0.625	0.625	0.625	0.625	0.625	0.625	0.625
15.7	0.625	0.625	0.625	0.625	0.625	0.625	0.625	0.625
15.72	0.625	0.625	0.625	0.625	0.625	0.625	0.625	0.625
15.74	0.625	0.625	0.625	0.625	0.625	0.625	0.625	0.625
15.76	0.625	0.625	0.625	0.625	0.625	0.625	0.625	0.625
15.78	0.625	0.625	0.625	0.625	0.625	0.625	0.625	0.625
15.8	0.625	0.625	0.625	0.625	0.625	0.625	0.625	0.625
15.82	0.625	0.625	0.625	0.625	0.625	0.625	0.625	0.625
15.84	0.625	0.625	0.625	0.625	0.625	0.625	0.625	0.625
15.86	0.625	0.625	0.625	0.625	0.625	0.625	0.625	0.625
15.88	0.625	0.625	0.625	0.625	0.625	0.625	0.625	0.625
15.9	0.625	0.625	0.625	0.625	0.625	0.625	0.625	0.625
15.92	0.625	0.625	0.625	0.625	0.625	0.625	0.625	0.625
15.94	0.625	0.625	0.625	0.625	0.625	0.625	0.625	0.625
15.96	0.625	0.625	0.625	0.625	0.625	0.625	0.625	0.625
15.98	0.625	0.625	0.625	0.625	0.625	0.625	0.625	0.625
16	0.625	0.625	0.625	0.625	0.625	0.625	0.625	0.625
16.02	0.625	0.625	0.625	0.625	0.625	0.625	0.625	0.625
16.04	0.625	0.625	0.625	0.625	0.625	0.625	0.625	0.625
16.06	0.625	0.625	0.625	0.625	0.625	0.625	0.625	0.625
16.08	0.625	0.625	0.625	0.625	0.625	0.625	0.625	0.625
16.1	0.625	0.625	0.625	0.625	0.625	0.625	0.625	0.625
16.12	0.625	0.625	0.625	0.625	0.625	0.625	0.625	0.625
16.14	0.625	0.625	0.625	0.625	0.625	0.625	0.625	0.625
16.16	0.625	0.625	0.625	0.625	0.625	0.625	0.625	0.625
16.18	0.625	0.625	0.625	0.625	0.625	0.625	0.625	0.625
16.2	0.625	0.625	0.625	0.625	0.625	0.625	0.625	0.625
16.22	0.625	0.625	0.625	0.625	0.625	0.625	0.625	0.625
16.24	0.625	0.625	0.625	0.625	0.625	0.625	0.625	0.625
16.26	0.625	0.625	0.625	0.625	0.625	0.625	0.625	0.625
16.28	0.625	0.625	0.625	0.625	0.625	0.625	0.625	0.625
16.3	0.625	0.625	0.625	0.625	0.625	0.625	0.625	0.625
16.32	0.625	0.625	0.625	0.625	0.625	0.625	0.625	0.625
16.34	0.625	0.625	0.625	0.625	0.625	0.625	0.625	0.625
16.36	0.625	0.625	0.625	0.625	0.625	0.625	0.625	0.625
16.38	0.625	0.625	0.625	0.625	0.625	0.625	0.625	0.625
16.4	0.625	0.625	0.625	0.625	0.625	0.625	0.625	0.625
16.42	0.625	0.625	0.625	0.625	0.625	0.625	0.625	0.625
16.44	0.625	0.625	0.625	0.625	0.625	0.625	0.625	0.625
16.46	0.625	0.625	0.625	0.625	0.625	0.625	0.625	0.625
16.48	0.625	0.625	0.625	0.625	0.625	0.625	0.625	0.625
16.5	0.625	0.625	0.625	0.625	0.625	0.625	0.625	0.625
16.52	0.625	0.625	0.625	0.625	0.625	0.625	0.625	0.625
16.54	0.625	0.625	0.625	0.625	0.625	0.625	0.625	0.625
16.56	0.625	0.625	0.625	0.625	0.625	0.625	0.625	0.625
16.58	0.625	0.625	0.625	0.625	0.625	0.625	0.625	0.625
16.6	0.625	0.625	0.625	0.625	0.625	0.625	0.625	0.625
16.62	0.625	0.625	0.625	0.625	0.625	0.625	0.625	0.625
16.64	0.625	0.625	0.625	0.625	0.625	0.625	0.625	0.625
16.66	0.625	0.625	0.625	0.625	0.625	0.625	0.625	0.625
16.68	0.625	0.625	0.625	0.625	0.625	0.625	0.625	0.625
16.7	0.625	0.625	0.625	0.625	0.625	0.625	0.625	0.625
16.72	0.625	0.625	0.625	0.625	0.625	0.625	0.625	0.625
16.74	0.625	0.625	0.625	0.625	0.625	0.625	0.625	0.625
16.76	0.625	0.625	0.625	0.625	0.625	0.625	0.625	0.625
16.78	0.625	0.625	0.625	0.625	0.625	0.625	0.625	0.625
16.8	0.625	0.625	0.625	0.625	0.625	0.625	0.625	0.625
16.82	0.625	0.625	0.625	0.625	0.625	0.625	0.625	0.625
16.84	0.625	0.625	0.625	0.625	0.625	0.625	0.625	0.625
16.86	0.625	0.625	0.625	0.625	0.625	0.625	0.625	0.625
16.88	0.625	0.625	0.625	0.625	0.625	0.625	0.625	0.625
16.9	0.625	0.625	0.625	0.625	0.625	0.625	0.625	0.625
16.92	0.625	0.625	0.625	0.625	0.625	0.625	0.625	0.625
16.94	0.625	0.625	0.625	0.625	0.625	0.625	0.625	0.625
16.96	0.625	0.625	0.625	0.625	0.625	0.625	0.625	0.625
16.98	0.625	0.625	0.625	0.625	0.625	0.625	0.625	0.625
17	0.625	0.625	0.625	0.625	0.625	0.625	0.625	0.625
17.02	0.625	0.625	0.625	0.625	0.625	0.625	0.625	0.625
17.04	0.625	0.625	0.625	0.625	0.625	0.625	0.625	0.625
17.06	0.625	0.625	0.625	0.625	0.625	0.625	0.625	0.625
17.08	0.625	0.625	0.625	0.625	0.625	0.625	0.625	0.625
17.1	0.625	0.625	0.625	0.625	0.625	0.625	0.625	0.625
17.12	0.625	0.625	0.625	0.625	0.625	0.625	0.625	0.625
17.14	0.625	0.625	0.625	0.625	0.625	0.625	0.625	0.625
17.16	0.625	0.625	0.625	0.625	0.625	0.625	0.625	0.625
17.18	0.625	0.625	0.625	0.625	0.625	0.625	0.625	0.625
17.2	0.625	0.625	0.625	0.625	0.625	0.625	0.625	0.625
17.22	0.625	0.625	0.625	0.625	0.625	0.625	0.625	0.625
17.24	0.625	0.625	0.625	0.625	0.625	0.625	0.625	0.625
17.26	0.625	0.625	0.625	0.625	0.625	0.625	0.625	0.625
17.28	0.625	0.625	0.625	0.625	0.625	0.625	0.625	0.625
17.3	0.625	0.625	0.625	0.625	0.625	0.625	0.625	0.625
17.32	0.625	0.625	0.625	0.625	0.625	0.625	0.625	0.625
17.34	0.625	0.625	0.625	0.625	0.625	0.625	0.625	0.625
17.36	0.625	0.625	0.625	0.625	0.625	0.625	0.625	0.625
17.38	0.625	0.625	0.625	0.625	0.625	0.625	0.625	0.625
17.4	0.625	0.625	0.625	0.625	0.625	0.625	0.625	0.625
17.42	0.625	0.625	0.625	0.625	0.625	0.625	0.625	0.625
17.44	0.625	0.625	0.625	0.625	0.625	0.625	0.625	0.625
17.46	0.625	0.625	0.625	0.625	0.625	0.625	0.625	0.625
17.48	0.625	0.625	0.625	0.625	0.625	0.625	0.625	0.625
17.5	0.625	0.625	0.625	0.625	0.625	0.625	0.625	0.625
17.52	0.625	0.625	0.625	0.625	0.625	0.625	0.625	0.625
17.54	0.625	0.625	0.625	0.625	0.625	0.625	0.625	0.625
17.56	0.625	0.625	0.625	0.625	0.625	0.625	0.625	0.625
17.58	0.625	0.625	0.625	0.625	0.625	0.625	0.625	0.625
17.6	0.625	0.625	0.625	0.625	0.625	0.625	0.625	0.625
17.62	0.625	0.625	0.625	0.625	0.625	0.625	0.625	0.625
17.64	0.625	0.625	0.625	0.625	0.625	0.625	0.625	0.625
17.66	0.625	0.625	0.625	0.625	0.625	0.625	0.625	0.625
17.68	0.625	0.625	0.625	0.625	0.625	0.625	0.625	0.625
17.7	0.625	0.625	0.625	0.625	0.625	0.625	0.625	0.625
17.72	0.625	0.625	0.625	0.625	0.625	0.625	0.625	0.625
17.74	0.625	0.625	0.625	0.625	0.625	0.625	0.625	0.625
17.76	0.625	0.625	0.625	0.625	0.625	0.625	0.625	0.625
17.78	0.625	0.625	0.625	0.625	0.625	0.625	0.625	0.625
17.8	0.625	0.625	0.625	0.625	0.625	0.625	0.625	0.625
17.82	0.625	0.625	0.625	0.625	0.625	0.625	0.625	0.625
17.84	0.625	0.625	0.625	0.625	0.625	0.625	0.625	0.625
17.86	0.625	0.625	0.625	0.625	0.625	0.625	0.625	0.625
17.88	0.625	0.625	0.625	0.625	0.625	0.625	0.625	0.625
17.9	0.625	0.625	0.625	0.625	0.625	0.625	0.625	0.625
17.92	0.625	0.625	0.625	0.625	0.625	0.625	0.625	0.625
17.94	0.625	0.625	0.625	0.625	0.625	0.625	0.625	0.625
17.96	0.625	0.625	0.625	0.625	0.625	0.625	0.625	0.625
17.98	0.625	0.625	0.625	0.625	0.625	0.625	0.625	0.625
18	0.625	0.625	0.625	0.625	0.625	0.625	0.625	0.625
18.02	0.625	0.625	0.625	0.625	0.625	0.625	0.625	0.625
18.04	0.625	0.625	0.625	0.625	0.625	0.625	0.625	0.625
18.06	0.625	0.625	0.625	0.625	0.625	0.625	0.625	0.625
18.08	0.625	0.625	0.625	0.625	0.625	0.625	0.625	0.625
18.1	0.625	0.625	0.625	0.625	0.625	0.625	0.625	0.625
18.12	0.625	0.625	0.625	0.625	0.625	0.625	0.625	0.625
18.14	0.625	0.625	0.625	0.625	0.625	0.625	0.625	0.625
18.16	0.625	0.625	0.625	0.625	0.625	0.625	0.625	0.625
18.18	0.625	0.625	0.625	0.625	0.625	0.625	0.625	0.625
18.2	0.625	0.625	0.625	0.625	0.625	0.625	0.625	0.625
18.22	0.625	0.625	0.625	0.625	0.625	0.625	0.625	0.625
18.24	0.625	0.625	0.625	0.625	0.625	0.625	0.625	0.625
18.26	0.625	0.625	0.625	0.625	0.625	0.625	0.625	0.625
18.28	0.625	0.625	0.625	0.625	0.625	0.625	0.625	0.625
18.3	0.625	0.625	0.625	0.625	0.625	0.625	0.625	0.625
18.32	0.625	0.625	0.625	0.625	0.625	0.625	0.625	0.625
18.34	0.625	0.625	0.625	0.625	0.625	0.625	0.625	0.625
18.36	0.625	0.625	0.625	0.625	0.625	0.625	0.625	0.625
18.38	0.625	0.625	0.625	0.625	0.625	0.625	0.625	0.625
18.4	0.625	0.625	0.625	0.625	0.625	0.625	0.625	0.625
18.42	0.625	0.625	0.625	0.625	0.625	0.625	0.625	0.625
18.44	0.625	0.625	0.625	0.625	0.625	0.625	0.625	0.625
18.46	0.625	0.625	0.625	0.625	0.625	0.625	0.625	0.625
18.48	0.625	0.625	0.625	0.625	0.625	0.625	0.625	0.625
18.5	0.625	0.625	0.625	0.625	0.625	0.625	0.625	0.625
18.52	0.625	0.625	0.625	0.625	0.625	0.625	0.625	0.625
18.54	0.625	0.625	0.625	0.625	0.625	0.625	0.625	0.625
18.56	0.625	0.625	0.625	0.625	0.625	0.625	0.625	0.625
18.58	0.625	0.625	0.625	0.625	0.625	0.625	0.625	0.625
18.6	0.625	0.625	0.625	0.625	0.625	0.625	0.625	0.625
18.62	0.625	0.625	0.625	0.625	0.625	0.625	0.625	0.625
18.64	0.625	0.625	0.625	0.625	0.625	0.625	0.625	0.625
18.66	0.625	0.625	0.625	0.625	0.625	0.625	0.625	0.625
18.68	0.625	0.625	0.625	0.625	0.625	0.625	0.625	0.625
18.7	0.625	0.625	0.625	0.625	0.625	0.625	0.625	0.625
18.72	0.625	0.625	0.625	0.625	0.625	0.625	0.625	0.625
18.74	0.625	0.625	0.625	0.625	0.625	0.625	0.625	0.625
18.76	0.625	0.625	0.625	0.625	0.625	0.625	0.625	0.625
18.78	0.625	0.625	0.625	0.625	0.625	0.625	0.625	0.625
18.8	0.625	0.625	0.625	0.625	0.625	0.625	0.625	0.625
18.82	0.625	0.625	0.625	0.625	0.625	0.625	0.625	0.625
18.84	0.625	0.625	0.625	0.625	0.625	0.625	0.625	0.625
18.86	0.625	0.625	0.625	0.625	0.625	0.625	0.625	0.625
18.88	0.625	0.625	0.625	0.625	0.625	0.625	0.625	0.625
18.9	0.625	0.625	0.625	0.625	0.625	0.625	0.625	0.625
18.92	0.625	0.625	0.625	0.625	0.625	0.625	0.625	0.625
18.94	0.625	0.625	0.625	0.625	0.625	0.625	0.625	0.625
18.96	0.625	0.625	0.625	0.625	0.625	0.625	0.625	0.625
18.98	0.625	0.625	0.625	0.625	0.625	0.625	0.625	0.625
19	0.625	0.625	0.625	0.625	0.625	0.625	0.625	0.625
19.02	0.625	0.625	0.625	0.625	0.625	0.625	0.625	0.625
19.04	0.625	0.625	0.625	0.625	0.625	0.625	0.625	0.625
19.06	0.625	0.625	0.625	0.625	0.625	0.625	0.625	0.625
19.08	0.625	0.625	0.625	0.625	0.625	0.625	0.625	0.625
19.1	0.625	0.625	0.625	0.625	0.625	0.625	0.625	0.625
19.12	0.625	0.625	0.625	0.625	0.625	0.625	0.625	0.625
19.14	0.625	0.625	0.625	0.625	0.625	0.625	0.625	0.625
19.16	0.625	0.625	0.625	0.625	0.625	0.625	0.625	0.625
19.18	0.625	0.625	0.625	0.625	0.625	0.625	0.625	0.625
19.2	0.625	0.625	0.625	0.625	0.625	0.625	0.625	0.625
19.22	0.625	0.625	0.625	0.625	0.625	0.625	0.625	0.625
19.24	0.625	0.625	0.625	0.625	0.625	0.625	0.625	0.625
19.26	0.625	0.625	0.625	0.625	0.625	0.625	0.625	0.625
19.28	0.625	0.625	0.625	0.625	0.625	0.625	0.625	0.625
19.3	0.625	0.625	0.625	0.625	0.625	0.625	0.625	0.625
19.32	0.625	0.625	0.625	0.625	0.625	0.625	0.625	0.625
19.34	0.625	0.625	0.625	0.625	0.625	0.625	0.625	0.625
19.36	0.625	0.625	0.625	0.625	0.625	0.625	0.625	0.625
19.38	0.625	0.625	0.625	0.625	0.625	0.625	0.625	0.625
19.4	0.625	0.625	0.625	0.625	0.625	0.625	0.625	0.625
19.42	0.625	0.625	0.625	0.625	0.625	0.625	0.625	0.625
19.44	0.625	0.625	0.625	0.625	0.625	0.625	0.625	0.625
19.46	0.625	0.625	0.625	0.625	0.625	0.625	0.625	0.625
19.48	0.625	0.625	0.625	0.625	0.625	0.625	0.625	0.625
19.5	0.625	0.625	0.625	0.625	0.625	0.625	0.625	0.625
19.52	0.625	0.625	0.625	0.625	0.625	0.625	0.625	0.625
19.54	0.625	0.625	0.625	0.625	0.625	0.625	0.625	0.625
19.56	0.625	0.625	0.625	0.625	0.625	0.625	0.625	0.625
19.58	0.625	0.625	0.625	0.625	0.625	0.625	0.625	0.625
19.6	0.625	0.625	0.625	0.625	0.625	0.625	0.625	0.625
19.62	0.625	0.625	0.625	0.625	0.625	0.625	0.625	0.625
19.64	0.625	0.625	0.625	0.625	0.625	0.625	0.625	0.625
19.66	0.625	0.625	0.625	0.625	0.625	0.625	0.625	0.625
19.68	0.625	0.625	0.625	0.625	0.625	0.625	0.625	0.625
19.7	0.625	0.625	0.625	0.625	0.625	0.625	0.625	0.625
19.72	0.625	0.625	0.625	0.625	0.625	0.625	0.625	0.625
19.74	0.625	0.625	0.625	0.625	0.625	0.625	0.625	0.625
19.76	0.625	0.625	0.625	0.625	0.625	0.625	0.625	0.625
19.78	0.625	0.625	0.625	0.625	0.625	0.625	0.625	0.625
19.8	0.625	0.625	0.625	0.625	0.625	0.625	0.625	0.625
19.82	0.625	0.625	0.625	0.625	0.625	0.625	0.625	0.625
19.84	0.625	0.625	0.625	0.625	0.625	0.625	0.625	0.625
19.86	0.625	0.625	0.625	0.625	0.625	0.625	0.625	0.625
19.88	0.625	0.625	0.625	0.625	0.625	0.625	0.625	0.625
19.9	0.625	0.625	0.625	0.625	0.625	0.625	0.625	0.625
19.92	0.625	0.625	0.625	0.625	0.625	0.625	0.625	0.625
19.94	0.625	0.625	0.625	0.625	0.625	0.625	0.625	0.625
19.96	0.625	0.625	0.625	0.625	0.625	0.625	0.625	0.625
19.98	0.625	0.625	0.625	0.625	0.625	0.625	0.625	0.625
20	0.625	0.625	0.625	0.625	0.625	0.625	0.625	0.625

## Sheet: Subj2_kettle
Time	Trial 1	Trial 2	Trial 3	Trial 4	Trial 5	Trial 6	Trial 7	Trial 8
0.02	0.625	0.625	0.625	0.625	0.625	0.625	0.625	0.625
0.04	0.625	0.625	0.625	0.625	0.625	0.625	0.625	0.625
0.06	0.625	0.625	0.625	0.625	0.625	0.625	0.625	0.625
0.08	0.625	0.625	0.625	0.625	0.625	0.625	0.625	0.625
0.1	0.625	0.625	0.625	0.625	0.625	0.625	0.625	0.625
0.12	0.625	0.625	0.625	0.625	0.625	0.625	0.625	0.625
0.14	0.625	0.625	0.625	0.625	0.625	0.625	0.625	0.625
0.16	0.625	0.625	0.625	0.625	0.625	0.625	0.625	0.625
0.18	0.625	0.625	0.625	0.625	0.625	0.625	0.625	0.625
0.2	0.625	0.625	0.625	0.625	0.625	0.625	0.625	0.625
0.22	0.625	0.625	0.625	0.625	0.625	0.625	0.625	0.625
0.24	0.625	0.625	0.625	0.625	0.625	0.625	0.625	0.625
0.26	0.625	0.625	0.625	0.625	0.625	0.625	0.625	0.625
0.28	0.625	0.625	0.625	0.625	0.625	0.625	0.625	0.625
0.3	0.625	0.625	0.625	0.625	0.625	0.625	0.625	0.625
0.32	0.625	0.625	0.625	0.625	0.625	0.625	0.625	0.625
0.34	0.625	0.625	0.625	0.625	0.625	0.625	0.625	0.625
0.36	0.625	0.625	0.625	0.625	0.625	0.625	0.625	0.625
0.38	0.625	0.625	0.625	0.625	0.625	0.625	0.625	0.625
0.4	0.625	0.625	0.625	0.625	0.625	0.625	0.625	0.625
0.42	0.625	0.625	0.625	0.625	0.625	0.625	0.625	0.625
0.44	0.625	0.625	0.625	0.625	0.625	0.625	0.625	0.625
0.46	0.625	0.625	0.625	0.625	0.625	0.625	0.625	0.625
0.48	0.625	0.625	0.625	0.625	0.625	0.625	0.625	0.625
0.5	0.625	0.625	0.625	0.625	0.625	0.625	0.625	0.625
0.52	0.625	0.625	0.625	0.625	0.625	0.625	0.625	0.625
0.54	0.625	0.625	0.625	0.625	0.625	0.625	0.625	0.625
0.56	0.625	0.625	0.625	0.625	0.625	0.625	0.625	0.625
0.58	0.625	0.625	0.625	0.625	0.625	0.625	0.625	0.625
0.6	0.625	0.625	0.625	0.625	0.625	0.625	0.625	0.625
0.62	0.625	0.625	0.625	0.625	0.625	0.625	0.625	0.625
0.64	0.625	0.625	0.625	0.625	0.625	0.625	0.625	0.625
0.66	0.625	0.625	0.625	0.625	0.625	0.625	0.625	0.625
0.68	0.625	0.625	0.625	0.625	0.625	0.625	0.625	0.625
0.7	0.625	0.625	0.625	0.625	0.625	0.625	0.625	0.625
0.72	0.625	0.625	0.625	0.625	0.625	0.625	0.625	0.625
0.74	0.625	0.625	0.625	0.625	0.625	0.625	0.625	0.625
0.76	0.625	0.625	0.625	0.625	0.625	0.625	0.625	0.625
0.78	0.625	0.625	0.625	0.625	0.625	0.625	0.625	0.625
0.8	0.625	0.625	0.625	0.625	0.625	0.625	0.625	0.625
0.82	0.625	0.625	0.625	0.625	0.625	0.625	0.625	0.625
0.84	0.625	0.625	0.625	0.625	0.625	0.625	0.625	0.625
0.86	0.625	0.625	0.625	0.625	0.625	0.625	0.625	0.625
0.88	0.625	0.625	0.625	0.625	0.625	0.625	0.625	0.625
0.9	0.625	0.625	0.625	0.625	0.625	0.625	0.625	0.625
0.92	0.625	0.625	0.625	0.625	0.625	0.625	0.625	0.625
0.94	0.625	0.625	0.625	0.625	0.625	0.625	0.625	0.625
0.96	0.625	0.625	0.625	0.625	0.625	0.625	0.625	0.625
0.98	0.625	0.625	0.625	0.625	0.625	0.625	0.625	0.625
1	0.625	0.625	0.625	0.625	0.625	0.625	0.625	0.625
1.02	0.625	0.625	0.625	0.625	0.625	0.625	0.625	0.625
1.04	0.625	0.625	0.625	0.625	0.625	0.625	0.625	0.625
1.06	0.625	0.625	0.625	0.625	0.625	0.625	0.625	0.625
1.08	0.625	0.625	0.625	0.625	0.625	0.625	0.625	0.625
1.1	0.625	0.625	0.625	0.625	0.625	0.625	0.625	0.625
1.12	0.625	0.625	0.625	0.625	0.625	0.625	0.625	0.625
1.14	0.625	0.625	0.625	0.625	0.625	0.625	0.625	0.625
1.16	0.625	0.625	0.625	0.625	0.625	0.625	0.625	0.625
1.18	0.625	0.625	0.625	0.625	0.625	0.625	0.625	0.625
1.2	0.625	0.625	0.625	0.625	0.625	0.625	0.625	0.625
1.22	0.625	0.625	0.625	0.625	0.625	0.625	0.625	0.625
1.24	0.625	0.625	0.625	0.625	0.625	0.625	0.625	0.625
1.26	0.625	0.625	0.625	0.625	0.625	0.625	0.625	0.625
1.28	0.625	0.625	0.625	0.625	0.625	0.625	0.625	0.625
1.3	0.625	0.625	0.625	0.625	0.625	0.625	0.625	0.625
1.32	0.625	0.625	0.625	0.625	0.625	0.625	0.625	0.625
1.34	0.625	0.625	0.625	0.625	0.625	0.625	0.625	0.625
1.36	0.625	0.625	0.625	0.625	0.625	0.625	0.625	0.625
1.38	0.625	0.625	0.625	0.625	0.625	0.625	0.625	0.625
1.4	0.625	0.625	0.625	0.625	0.625	0.625	0.625	0.625
1.42	0.625	0.625	0.625	0.625	0.625	0.625	0.625	0.625
1.44	0.625	0.625	0.625	0.625	0.625	0.625	0.625	0.625
1.46	0.625	0.625	0.625	0.625	0.625	0.625	0.625	0.625
1.48	0.625	0.625	0.625	0.625	0.625	0.625	0.625	0.625
1.5	0.625	0.625	0.625	0.625	0.625	0.625	0.625	0.625
1.52	0.625	0.625	0.625	0.625	0.625	0.625	0.625	0.625
1.54	0.625	0.625	0.625	0.625	0.625	0.625	0.625	0.625
1.56	0.625	0.625	0.625	0.625	0.625	0.625	0.625	0.625
1.58	0.625	0.625	0.625	0.625	0.625	0.625	0.625	0.625
1.6	0.625	0.625	0.625	0.625	0.625	0.625	0.625	0.625
1.62	0.625	0.625	0.625	0.625	0.625	0.625	0.625	0.625
1.64	0.625	0.625	0.625	0.625	0.625	0.625	0.625	0.625
1.66	0.625	0.625	0.625	0.625	0.625	0.625	0.625	0.625
1.68	0.625	0.625	0.625	0.625	0.625	0.625	0.625	0.625
1.7	0.625	0.625	0.625	0.625	0.625	0.625	0.625	0.625
1.72	0.625	0.625	0.625	0.625	0.625	0.625	0.625	0.625
1.74	0.625	0.625	0.625	0.625	0.625	0.625	0.625	0.625
1.76	0.625	0.625	0.625	0.625	0.625	0.625	0.625	0.625
1.78	0.625	0.625	0.625	0.625	0.625	0.625	0.625	0.625
1.8	0.625	0.625	0.625	0.625	0.625	0.625	0.625	0.625
1.82	0.625	0.625	0.625	0.625	0.625	0.625	0.625	0.625
1.84	0.625	0.625	0.625	0.625	0.625	0.625	0.625	0.625
1.86	0.625	0.625	0.625	0.625	0.625	0.625	0.625	0.625
1.88	0.625	0.625	0.625	0.625	0.625	0.625	0.625	0.625
1.9	0.625	0.625	0.625	0.625	0.625	0.625	0.625	0.625
1.92	0.625	0.625	0.625	0.625	0.625	0.625	0.625	0.625
1.94	0.625	0.625	0.625	0.625	0.625	0.625	0.625	0.625
1.96	0.625	0.625	0.625	0.625	0.625	0.625	0.625	0.625
1.98	0.625	0.625	0.625	0.625	0.625	0.625	0.625	0.625
2	0.624482	0.623823	0.622904	0.622493	0.622812	0.623253	0.624906	0.622251
2.02	0.620797	0.622291	0.61907	0.618538	0.619521	0.618899	0.622153	0.618312
2.04	0.616047	0.62039	0.614382	0.614009	0.615937	0.612921	0.618116	0.613247
2.06	0.610524	0.61835	0.609216	0.609186	0.611953	0.606002	0.613313	0.607302
2.08	0.604105	0.616345	0.603828	0.604084	0.607195	0.597571	0.607717	0.600621
2.1	0.596245	0.613922	0.597715	0.598306	0.602697	0.587312	0.601437	0.593173
2.12	0.587949	0.610707	0.5914	0.593186	0.598357	0.576001	0.594409	0.58544
2.14	0.579693	0.607051	0.585802	0.588841	0.593839	0.563707	0.587402	0.577765
2.16	0.571078	0.603296	0.581143	0.58475	0.588968	0.550951	0.580329	0.570538
2.18	0.562961	0.598498	0.57685	0.581188	0.583964	0.539304	0.573428	0.563997
2.2	0.555853	0.59373	0.57323	0.578576	0.578795	0.529347	0.568677	0.559073
2.22	0.549808	0.58797	0.570597	0.576108	0.573411	0.522635	0.565531	0.555437
2.24	0.545506	0.580555	0.56838	0.575102	0.568255	0.517896	0.563649	0.553426
2.26	0.542255	0.573593	0.567443	0.57451	0.563636	0.51574	0.562833	0.552918
2.28	0.540669	0.567142	0.566889	0.574496	0.559352	0.51477	0.563504	0.553812
2.3	0.540801	0.560515	0.567368	0.575066	0.555559	0.516046	0.565071	0.555626
2.32	0.542407	0.553965	0.5683	0.576239	0.552299	0.518439	0.568259	0.558529
2.34	0.544992	0.548875	0.569394	0.578042	0.549831	0.522004	0.572088	0.561767
2.36	0.547442	0.545055	0.570485	0.580403	0.548404	0.525693	0.576164	0.56503
2.38	0.549382	0.542503	0.571531	0.582908	0.548129	0.529471	0.579807	0.568653
2.4	0.55142	0.540963	0.572802	0.585567	0.5486	0.533459	0.58264	0.572146
2.42	0.554173	0.540448	0.573746	0.58805	0.550251	0.537229	0.585482	0.575712
2.44	0.557562	0.541297	0.574753	0.590184	0.552484	0.540723	0.587862	0.57897
2.46	0.5611	0.543571	0.575782	0.59186	0.554902	0.544288	0.589517	0.58199
2.48	0.564144	0.547151	0.576731	0.593204	0.556856	0.54746	0.590194	0.583823
2.5	0.567146	0.551445	0.577887	0.594206	0.558283	0.550232	0.590497	0.585411
2.52	0.570422	0.556109	0.579295	0.594718	0.559798	0.552782	0.590389	0.585969
2.54	0.573698	0.561765	0.580898	0.595092	0.561583	0.55511	0.590382	0.586313
2.56	0.576691	0.568476	0.582438	0.595331	0.563083	0.557249	0.590367	0.586
2.58	0.579467	0.574466	0.58358	0.595765	0.564293	0.559352	0.590228	0.585575
2.6	0.581711	0.579453	0.584349	0.596173	0.565602	0.561255	0.589809	0.585058
2.62	0.584068	0.583557	0.585119	0.59634	0.567127	0.563302	0.589463	0.584608
2.64	0.585988	0.587073	0.585791	0.596301	0.56866	0.565277	0.58894	0.583937
2.66	0.587392	0.589438	0.58639	0.596264	0.569759	0.56764	0.588303	0.58337
2.68	0.588276	0.590958	0.5872	0.596241	0.570635	0.57014	0.587443	0.583153
2.7	0.588971	0.591393	0.587896	0.596178	0.571096	0.572701	0.586444	0.583056
2.72	0.589135	0.59153	0.5887	0.595878	0.571444	0.575053	0.585313	0.582942
2.74	0.5892	0.591687	0.589487	0.595697	0.571862	0.576946	0.584328	0.582859
2.76	0.589296	0.591853	0.5904	0.595361	0.572201	0.578693	0.583202	0.582334
2.78	0.589775	0.591977	0.59141	0.594862	0.572735	0.580693	0.582419	0.581445
2.8	0.590552	0.592417	0.592477	0.594064	0.573389	0.582381	0.581231	0.580102
2.82	0.5916	0.593194	0.593515	0.59282	0.573877	0.583633	0.58	0.578646
2.84	0.592939	0.594137	0.594628	0.591757	0.574091	0.584331	0.578485	0.576994
2.86	0.594171	0.594835	0.59546	0.59041	0.573825	0.584491	0.577104	0.575275
2.88	0.595333	0.59527	0.596101	0.588613	0.573282	0.584444	0.575472	0.573962
2.9	0.596199	0.595603	0.596593	0.586524	0.572624	0.584192	0.573802	0.573163
2.92	0.596649	0.595962	0.597164	0.58438	0.572005	0.583814	0.571987	0.572606
2.94	0.59699	0.596267	0.59749	0.582162	0.571517	0.582976	0.570401	0.57215
2.96	0.597303	0.596074	0.597694	0.580275	0.570784	0.581972	0.569034	0.57132
2.98	0.597875	0.595828	0.597634	0.578565	0.570125	0.580799	0.567707	0.570442
3	0.598233	0.595771	0.597658	0.576784	0.569676	0.579417	0.566235	0.569418
3.02	0.598242	0.595982	0.597432	0.574942	0.568975	0.577899	0.564815	0.568247
3.04	0.597715	0.596688	0.597106	0.573188	0.568213	0.576273	0.563489	0.567005
3.06	0.596929	0.597591	0.596527	0.571508	0.567112	0.574544	0.562234	0.565864
3.08	0.595909	0.598609	0.595848	0.569525	0.565389	0.572681	0.560926	0.564535
3.1	0.594653	0.599745	0.595311	0.567674	0.563218	0.570524	0.559625	0.563265
3.12	0.593226	0.600537	0.594594	0.565686	0.56068	0.568359	0.558388	0.562182
3.14	0.59171	0.600911	0.593561	0.563612	0.55808	0.566144	0.557315	0.560974
3.16	0.589885	0.600891	0.592632	0.561555	0.555045	0.563969	0.556018	0.559467
3.18	0.587914	0.600552	0.591594	0.559615	0.551657	0.561936	0.555102	0.557912
3.2	0.586063	0.599902	0.590737	0.557745	0.548251	0.560402	0.55421	0.556431
3.22	0.584569	0.598986	0.589796	0.556094	0.544827	0.559112	0.553749	0.555055
3.24	0.583196	0.597817	0.588792	0.554223	0.541589	0.557639	0.553497	0.553519
3.26	0.581719	0.596603	0.587743	0.552231	0.53846	0.556159	0.553485	0.552263
3.28	0.580309	0.595409	0.586822	0.549955	0.535728	0.554792	0.553426	0.551106
3.3	0.578838	0.59427	0.586124	0.547596	0.532956	0.553268	0.553703	0.550079
3.32	0.577061	0.59289	0.585139	0.545333	0.53019	0.551613	0.553513	0.548969
3.34	0.575368	0.591375	0.584111	0.543369	0.527177	0.550093	0.5536	0.547885
3.36	0.573728	0.589814	0.583113	0.541765	0.524303	0.548748	0.553479	0.5468
3.38	0.572217	0.588363	0.581939	0.540529	0.521818	0.547166	0.553807	0.546059
3.4	0.570412	0.586925	0.580877	0.539352	0.519863	0.545614	0.554129	0.545361
3.42	0.568448	0.585231	0.579913	0.538458	0.518357	0.544189	0.554961	0.545016
3.44	0.566236	0.583292	0.578862	0.537897	0.517159	0.543118	0.555845	0.544748
3.46	0.564427	0.581784	0.577912	0.537931	0.516182	0.542099	0.557212	0.544862
3.48	0.562679	0.580286	0.577065	0.538012	0.515683	0.541411	0.558507	0.544867
3.5	0.561324	0.578755	0.576076	0.538402	0.515125	0.540595	0.560413	0.545318
3.52	0.560076	0.577238	0.57528	0.538482	0.515052	0.540317	0.562279	0.545313
3.54	0.559184	0.576248	0.574322	0.539313	0.515278	0.539932	0.564544	0.546111
3.56	0.558537	0.575351	0.573632	0.540184	0.516126	0.53975	0.56647	0.546825
3.58	0.55836	0.57457	0.572905	0.541534	0.516887	0.53956	0.568714	0.548182
3.6	0.558144	0.573374	0.572336	0.542632	0.518512	0.539823	0.570911	0.549331
3.62	0.558334	0.571923	0.572078	0.544275	0.519868	0.539808	0.572926	0.551233
3.64	0.55817	0.570077	0.572482	0.545814	0.521858	0.540109	0.574642	0.553094
3.66	0.558186	0.568016	0.573053	0.547842	0.523525	0.540547	0.57611	0.555267
3.68	0.55811	0.565948	0.573776	0.550033	0.526034	0.541138	0.577616	0.557403
3.7	0.55835	0.563812	0.574319	0.552581	0.528487	0.541647	0.578936	0.559626
3.72	0.55835	0.561248	0.574943	0.554706	0.531515	0.542518	0.580708	0.561797
3.74	0.558886	0.558491	0.575504	0.557402	0.5344	0.543388	0.581854	0.563777
3.76	0.559321	0.555684	0.576489	0.559599	0.537507	0.544786	0.583316	0.566016
3.78	0.56031	0.552837	0.577318	0.562216	0.540024	0.546095	0.584725	0.567997
3.8	0.561487	0.549892	0.578328	0.564421	0.542905	0.547817	0.585991	0.57037
3.82	0.563139	0.547068	0.579109	0.566589	0.545443	0.54923	0.58683	0.571824
3.84	0.564929	0.544419	0.58027	0.568453	0.548167	0.551036	0.58752	0.573638
3.86	0.567132	0.542143	0.581127	0.570571	0.550293	0.552819	0.588495	0.575145
3.88	0.569106	0.540274	0.582272	0.572439	0.552906	0.554774	0.589668	0.576864
3.9	0.571124	0.538221	0.583019	0.574252	0.555586	0.556688	0.590956	0.578328
3.92	0.57281	0.536309	0.583815	0.576057	0.558651	0.558981	0.592072	0.580107
3.94	0.57465	0.534497	0.584599	0.577875	0.561666	0.56116	0.593123	0.582046
3.96	0.57612	0.532915	0.585534	0.579579	0.564339	0.563828	0.59411	0.58402
3.98	0.577766	0.53126	0.586399	0.581115	0.566865	0.566303	0.594824	0.58559
4	0.579123	0.529936	0.58731	0.582687	0.569228	0.568626	0.595389	0.58688
4.02	0.580576	0.52846	0.588354	0.583751	0.571596	0.570657	0.595862	0.588336
4.04	0.581792	0.527337	0.589438	0.584924	0.573873	0.572696	0.596245	0.58983
4.06	0.582987	0.526225	0.590343	0.586072	0.576254	0.57513	0.596642	0.591244
4.08	0.584297	0.525903	0.591164	0.587356	0.578292	0.577362	0.597022	0.592431
4.1	0.585692	0.525766	0.592083	0.588522	0.580178	0.57943	0.59739	0.593547
4.12	0.587091	0.526061	0.592829	0.589659	0.581715	0.581175	0.597761	0.594528
4.14	0.588409	0.526249	0.593743	0.59088	0.583527	0.583116	0.598074	0.595414
4.16	0.590025	0.52656	0.59473	0.592098	0.585376	0.584916	0.59822	0.596287
4.18	0.591765	0.526816	0.595856	0.593196	0.587004	0.586679	0.598366	0.59717
4.2	0.593554	0.527517	0.597061	0.59414	0.588303	0.588161	0.598545	0.597854
4.22	0.595056	0.528031	0.598081	0.595055	0.589677	0.589793	0.598784	0.598461
4.24	0.596549	0.529036	0.598993	0.59587	0.591	0.591506	0.598987	0.598904
4.26	0.59798	0.530055	0.599886	0.596639	0.592107	0.592962	0.599342	0.599399
4.28	0.59948	0.531465	0.60066	0.597507	0.593068	0.594264	0.599691	0.599902
4.3	0.600905	0.532723	0.601239	0.598397	0.593798	0.595511	0.600059	0.60057
4.32	0.602108	0.534799	0.601793	0.599312	0.594637	0.596842	0.600405	0.601355
4.34	0.603351	0.536958	0.602527	0.600046	0.595445	0.598237	0.60074	0.602078
4.36	0.604532	0.539088	0.603505	0.600706	0.596062	0.599222	0.601116	0.602726
4.38	0.605668	0.541182	0.604274	0.601295	0.596547	0.599987	0.601317	0.603301
4.4	0.60664	0.543542	0.604881	0.601801	0.596924	0.60067	0.601483	0.603787
4.42	0.607498	0.546062	0.605432	0.602381	0.597339	0.601364	0.601783	0.604101
4.44	0.608247	0.548856	0.605972	0.602948	0.597593	0.602181	0.602066	0.604391
4.46	0.608986	0.551415	0.606424	0.603522	0.597832	0.602992	0.602356	0.604555
4.48	0.609753	0.554519	0.606901	0.603878	0.598056	0.603612	0.602714	0.604735
4.5	0.610316	0.557426	0.607251	0.60423	0.598411	0.604208	0.603144	0.604931
4.52	0.610765	0.560396	0.607489	0.604537	0.598942	0.604857	0.603472	0.605126
4.54	0.611182	0.562985	0.607715	0.604683	0.599459	0.605515	0.603782	0.605535
4.56	0.611523	0.565356	0.607891	0.604764	0.599942	0.606051	0.604088	0.60602
4.58	0.611918	0.567701	0.607992	0.604864	0.600467	0.606547	0.604459	0.606569
4.6	0.612293	0.569976	0.608062	0.604887	0.60103	0.607105	0.604848	0.607051
4.62	0.612619	0.572106	0.608093	0.604891	0.601644	0.60784	0.605303	0.607614
4.64	0.612818	0.574162	0.608204	0.604808	0.602137	0.608531	0.605702	0.608095
4.66	0.612928	0.576027	0.608423	0.604805	0.602532	0.609096	0.606105	0.60851
4.68	0.612981	0.577878	0.608603	0.60472	0.602958	0.609484	0.60648	0.60878
4.7	0.613091	0.579733	0.608704	0.604618	0.603386	0.609849	0.606961	0.609064
4.72	0.613181	0.581418	0.608879	0.604552	0.603642	0.610128	0.607442	0.609254
4.74	0.613273	0.583014	0.609036	0.604456	0.603794	0.610322	0.607807	0.609526
4.76	0.613341	0.584664	0.609181	0.604403	0.603819	0.610414	0.608129	0.60971
4.78	0.61342	0.586418	0.609376	0.604217	0.603764	0.610553	0.608536	0.609922
4.8	0.613433	0.588055	0.609574	0.603993	0.603769	0.61079	0.608881	0.610143
4.82	0.613419	0.589421	0.609726	0.603821	0.603767	0.611033	0.609136	0.610314
4.84	0.613429	0.59063	0.60988	0.603629	0.603771	0.611203	0.609391	0.610417
4.86	0.613403	0.591692	0.61006	0.603422	0.60383	0.611377	0.609638	0.610417
4.88	0.613371	0.592993	0.610214	0.603282	0.603902	0.611641	0.609877	0.610436
4.9	0.613326	0.594109	0.610327	0.603099	0.604045	0.612007	0.610166	0.610493
4.92	0.613397	0.595166	0.610451	0.60294	0.604047	0.612395	0.610391	0.610529
4.94	0.613474	0.595988	0.610486	0.602821	0.604053	0.61282	0.610597	0.610613
4.96	0.613492	0.596761	0.610634	0.602715	0.604102	0.613209	0.610907	0.610645
4.98	0.613466	0.597546	0.610765	0.60262	0.604171	0.613577	0.611301	0.610718
5	0.613394	0.598227	0.610907	0.602538	0.604281	0.614056	0.61171	0.610821
5.02	0.613417	0.598731	0.611095	0.602489	0.604492	0.614533	0.612185	0.610895
5.04	0.613398	0.599216	0.611398	0.60245	0.604791	0.614992	0.612513	0.61097
5.06	0.613385	0.599609	0.611646	0.602498	0.604986	0.615303	0.612893	0.610904
5.08	0.61334	0.600011	0.611829	0.602565	0.605171	0.615495	0.613307	0.610822
5.1	0.613338	0.600343	0.611962	0.60264	0.60524	0.615586	0.613742	0.610745
5.12	0.61335	0.600704	0.612026	0.602737	0.60528	0.615641	0.614219	0.610647
5.14	0.613353	0.601023	0.612124	0.602824	0.605358	0.615638	0.614774	0.610586
5.16	0.613384	0.601334	0.612269	0.602903	0.605425	0.615613	0.615414	0.610633
5.18	0.613388	0.601665	0.612422	0.602959	0.605431	0.615587	0.616019	0.610642
5.2	0.613401	0.601952	0.612538	0.60292	0.605386	0.615632	0.616493	0.61061
5.22	0.613422	0.602215	0.612703	0.602883	0.605357	0.615688	0.616842	0.610638
5.24	0.613488	0.602429	0.612894	0.602846	0.605377	0.615842	0.617201	0.610736
5.26	0.613538	0.602712	0.613016	0.602756	0.605397	0.615942	0.617497	0.610786
5.28	0.613554	0.602941	0.613131	0.602718	0.605443	0.615965	0.617798	0.610828
5.3	0.613579	0.603134	0.613263	0.602685	0.605607	0.616005	0.618141	0.610829
5.32	0.613581	0.60337	0.613429	0.602561	0.605839	0.616175	0.618446	0.610754
5.34	0.613625	0.603654	0.613568	0.602536	0.606068	0.616334	0.618713	0.610714
5.36	0.613661	0.604006	0.613704	0.602475	0.606211	0.616466	0.61898	0.610704
5.38	0.613668	0.604362	0.613864	0.60243	0.606331	0.616613	0.619222	0.61071
5.4	0.613681	0.604685	0.61399	0.60248	0.606372	0.616707	0.619381	0.610777
5.42	0.613712	0.604988	0.614171	0.602523	0.606419	0.616782	0.619479	0.610858
5.44	0.613686	0.605305	0.614297	0.602502	0.606377	0.616785	0.619566	0.610981
5.46	0.613644	0.605515	0.614414	0.602406	0.606363	0.616847	0.619621	0.611036
5.48	0.613612	0.605716	0.614553	0.602433	0.606249	0.616919	0.619588	0.61115
5.5	0.613609	0.605871	0.614663	0.602507	0.6062	0.616952	0.619618	0.611205
5.52	0.613604	0.606114	0.614823	0.602563	0.606154	0.616935	0.619714	0.611248
5.54	0.613618	0.606291	0.615001	0.602591	0.606164	0.616948	0.619873	0.611169
5.56	0.613538	0.60644	0.615152	0.602621	0.60615	0.616925	0.619981	0.611083
5.58	0.613488	0.606485	0.615241	0.602554	0.606184	0.616921	0.620141	0.61093
5.6	0.613348	0.606594	0.615402	0.602497	0.606219	0.616871	0.620302	0.61091
5.62	0.613256	0.606684	0.615512	0.602493	0.60623	0.616909	0.62049	0.610857
5.64	0.613188	0.606726	0.615567	0.602467	0.606193	0.616977	0.620637	0.610832
5.66	0.613219	0.606699	0.615529	0.602434	0.606183	0.617046	0.620732	0.610792
5.68	0.613204	0.606761	0.615551	0.602467	0.606155	0.617129	0.620839	0.610835
5.7	0.613211	0.606718	0.615655	0.602448	0.606155	0.617176	0.620954	0.610765
5.72	0.613162	0.606638	0.615719	0.602529	0.606138	0.617186	0.621158	0.610727
5.74	0.613141	0.606572	0.615736	0.602536	0.606149	0.617185	0.621334	0.610703
5.76	0.613072	0.606538	0.615786	0.602623	0.60611	0.617125	0.621514	0.610641
5.78	0.613087	0.606419	0.615879	0.602592	0.606018	0.61702	0.621611	0.610579
5.8	0.613017	0.606321	0.615969	0.602603	0.605995	0.617016	0.621671	0.610532
5.82	0.612885	0.606195	0.616033	0.602677	0.605848	0.617059	0.621772	0.610492
5.84	0.612794	0.606115	0.616044	0.602712	0.605668	0.617007	0.621918	0.610479
5.86	0.612722	0.606038	0.616057	0.602812	0.605497	0.616917	0.621997	0.610377
5.88	0.612666	0.606035	0.616059	0.602811	0.605336	0.616893	0.622072	0.610361
5.9	0.612605	0.606035	0.616025	0.6029	0.605382	0.616894	0.622064	0.610332
5.92	0.612583	0.606172	0.615984	0.602934	0.605489	0.616814	0.622063	0.610354
5.94	0.612527	0.606296	0.615968	0.602921	0.605686	0.616762	0.622014	0.610373
5.96	0.612529	0.606362	0.616003	0.602918	0.605874	0.616752	0.622004	0.610349
5.98	0.612545	0.606342	0.616103	0.602944	0.606068	0.616784	0.621975	0.610396
6	0.612509	0.606373	0.616181	0.603001	0.60617	0.616744	0.622037	0.61042
6.02	0.612445	0.606411	0.616262	0.603057	0.606201	0.616728	0.622003	0.610377
6.04	0.61247	0.606391	0.616256	0.603173	0.606194	0.616707	0.622015	0.610334
6.06	0.612483	0.606351	0.616164	0.60332	0.606159	0.616789	0.622024	0.610245
6.08	0.61245	0.606283	0.616117	0.603369	0.606215	0.616863	0.622009	0.610141
6.1	0.612447	0.606223	0.616056	0.60337	0.606385	0.616987	0.621977	0.610028
6.12	0.612482	0.606132	0.615968	0.603354	0.606351	0.617113	0.621892	0.610021
6.14	0.612504	0.606124	0.615886	0.603373	0.606369	0.61729	0.621778	0.609934
6.16	0.612536	0.606089	0.615875	0.603348	0.606419	0.617408	0.621787	0.609966
6.18	0.612547	0.606078	0.615889	0.603304	0.606462	0.61746	0.621764	0.609966
6.2	0.612564	0.606047	0.615895	0.603282	0.606411	0.617545	0.621761	0.60988
6.22	0.612684	0.606014	0.615895	0.603269	0.606394	0.617582	0.621742	0.609804
6.24	0.61279	0.605999	0.615908	0.603251	0.606305	0.617539	0.621708	0.609712
6.26	0.612881	0.605951	0.615918	0.603233	0.606244	0.617538	0.621633	0.609627
6.28	0.612938	0.60596	0.615909	0.603151	0.606119	0.617562	0.621526	0.609536
6.3	0.612931	0.606016	0.615828	0.603102	0.605995	0.617606	0.621411	0.609402
6.32	0.612992	0.60609	0.615734	0.603121	0.605873	0.617597	0.621266	0.609367
6.34	0.61302	0.606142	0.615661	0.603107	0.605807	0.617673	0.621065	0.609218
6.36	0.613014	0.606177	0.615584	0.6031	0.605677	0.61775	0.620894	0.60917
6.38	0.612986	0.606239	0.615549	0.603057	0.605492	0.61781	0.620822	0.609177
6.4	0.612949	0.60632	0.615489	0.603028	0.605342	0.617875	0.620809	0.609157
6.42	0.612927	0.606378	0.615477	0.603126	0.605242	0.617965	0.620781	0.609149
6.44	0.612876	0.606386	0.615432	0.603149	0.60506	0.618116	0.620822	0.609125
6.46	0.612845	0.606351	0.615359	0.603254	0.604974	0.618287	0.620838	0.609013
6.48	0.61286	0.60641	0.615269	0.60329	0.604775	0.618478	0.620936	0.608901
6.5	0.612794	0.606461	0.615165	0.603335	0.604626	0.618716	0.620932	0.60879
6.52	0.612823	0.606428	0.6151	0.60337	0.604549	0.618982	0.620849	0.608763
6.54	0.61284	0.606421	0.615044	0.603407	0.604525	0.619231	0.620827	0.608706
6.56	0.612864	0.606472	0.614978	0.603332	0.604512	0.619433	0.620828	0.608651
6.58	0.612809	0.606466	0.614953	0.603293	0.604603	0.619629	0.620723	0.608722
6.6	0.612763	0.606519	0.614854	0.603299	0.604673	0.619779	0.62069	0.608728
6.62	0.61275	0.606496	0.614728	0.60329	0.604691	0.619929	0.620638	0.608688
6.64	0.61277	0.606451	0.614609	0.603321	0.604626	0.620063	0.620636	0.608677
6.66	0.61276	0.606497	0.614608	0.603335	0.60454	0.620214	0.620658	0.608684
6.68	0.612738	0.606474	0.614568	0.603272	0.604402	0.620342	0.62062	0.608726
6.7	0.612709	0.606493	0.614555	0.603235	0.604298	0.620513	0.620561	0.608735
6.72	0.612653	0.606531	0.61457	0.603176	0.604218	0.620636	0.620571	0.608646
6.74	0.612615	0.606492	0.614553	0.603176	0.604137	0.62075	0.620539	0.608517
6.76	0.612586	0.606462	0.614557	0.6032	0.603976	0.620889	0.62049	0.608437
6.78	0.612531	0.606373	0.614562	0.603273	0.603842	0.620992	0.620439	0.608376
6.8	0.612557	0.606393	0.61456	0.603323	0.603678	0.621087	0.620393	0.608278
6.82	0.612576	0.606297	0.614593	0.603386	0.603444	0.621281	0.620397	0.60819
6.84	0.612567	0.606243	0.614609	0.603399	0.603157	0.621494	0.620402	0.608073
6.86	0.612636	0.606193	0.614615	0.603408	0.602893	0.621738	0.620371	0.607948
6.88	0.612729	0.606143	0.614596	0.603403	0.60263	0.62192	0.620325	0.607863
6.9	0.612824	0.606004	0.614621	0.603403	0.602342	0.622088	0.620262	0.607844
6.92	0.612878	0.605862	0.61464	0.60336	0.602167	0.622213	0.620191	0.60785
6.94	0.612913	0.60574	0.614656	0.603284	0.602038	0.622396	0.620118	0.607926
6.96	0.612977	0.605656	0.614656	0.603251	0.601869	0.622514	0.620043	0.608091
6.98	0.613011	0.605548	0.61462	0.603186	0.601698	0.622636	0.619996	0.608178
7	0.613004	0.605537	0.614552	0.603123	0.6016	0.622785	0.620016	0.608213
7.02	0.613012	0.605463	0.614572	0.603042	0.601433	0.622994	0.620059	0.608184
7.04	0.613067	0.605426	0.614618	0.602905	0.601339	0.623229	0.620107	0.608247
7.06	0.61309	0.605344	0.614688	0.602754	0.60125	0.623438	0.620074	0.608255
7.08	0.61307	0.605343	0.614725	0.602685	0.601196	0.62364	0.620124	0.608301
7.1	0.613108	0.605272	0.614752	0.602666	0.60121	0.62383	0.620152	0.608327
7.12	0.613097	0.605232	0.614705	0.602662	0.601243	0.624018	0.620221	0.608426
7.14	0.613149	0.60518	0.614695	0.60258	0.601326	0.624217	0.620277	0.608403
7.16	0.613109	0.605183	0.614713	0.602572	0.60144	0.624327	0.620362	0.608483
7.18	0.613056	0.605239	0.614757	0.602514	0.601504	0.624401	0.620471	0.608581
7.2	0.61302	0.605246	0.614772	0.602395	0.601592	0.624477	0.620581	0.608717
7.22	0.612927	0.605272	0.614754	0.602187	0.601649	0.624587	0.620619	0.608925
7.24	0.612887	0.605309	0.614787	0.601928	0.601581	0.624663	0.620633	0.60925
7.26	0.612899	0.605406	0.61483	0.601671	0.601417	0.624716	0.620654	0.609772
7.28	0.612918	0.605482	0.614914	0.601471	0.601248	0.624708	0.620663	0.610317
7.3	0.612948	0.605531	0.614993	0.601253	0.601133	0.62475	0.620675	0.610918
7.32	0.612981	0.605576	0.615075	0.601056	0.601026	0.624818	0.620723	0.611481
7.34	0.612995	0.605656	0.615151	0.600606	0.601079	0.624878	0.620708	0.612037
7.36	0.612972	0.605705	0.615139	0.600082	0.601116	0.6249	0.620741	0.612665
7.38	0.612962	0.605747	0.615148	0.599363	0.60116	0.624869	0.620723	0.61329
7.4	0.61292	0.605805	0.615087	0.598604	0.6012	0.62484	0.620639	0.613887
7.42	0.612791	0.605829	0.615078	0.597848	0.601267	0.624841	0.620514	0.614408
7.44	0.612687	0.605872	0.615048	0.597008	0.60136	0.624801	0.620471	0.614904
7.46	0.612624	0.605869	0.615038	0.595975	0.601526	0.624807	0.620463	0.615323
7.48	0.612524	0.605956	0.615042	0.594863	0.601516	0.624807	0.620474	0.615818
7.5	0.612492	0.606002	0.615052	0.593774	0.601619	0.624884	0.62044	0.616305
7.52	0.612473	0.606039	0.615114	0.592752	0.601649	0.624947	0.620403	0.616714
7.54	0.612448	0.606078	0.615179	0.591587	0.601728	0.625035	0.620416	0.617001
7.56	0.612404	0.606109	0.615226	0.590221	0.601752	0.625101	0.620473	0.617229
7.58	0.612395	0.60614	0.615254	0.588616	0.601807	0.625146	0.620518	0.617431
7.6	0.612291	0.606182	0.615271	0.586769	0.601837	0.62514	0.6207	0.617797
7.62	0.61214	0.60615	0.615272	0.585112	0.601883	0.625129	0.620894	0.618132
7.64	0.611801	0.606185	0.615277	0.583463	0.60189	0.625145	0.621097	0.618537
7.66	0.611569	0.60621	0.615289	0.581704	0.60192	0.62517	0.621182	0.618874
7.68	0.611364	0.6061	0.615303	0.579596	0.601916	0.625183	0.621277	0.619136
7.7	0.61125	0.606081	0.615295	0.577573	0.601998	0.625168	0.621374	0.619336
7.72	0.61114	0.606067	0.615208	0.575506	0.60196	0.625155	0.621475	0.619491
7.74	0.61109	0.606032	0.615147	0.573688	0.602	0.625168	0.621542	0.619431
7.76	0.610938	0.60611	0.615104	0.572295	0.602071	0.625138	0.621617	0.6192
7.78	0.610759	0.606132	0.615058	0.570709	0.602093	0.62513	0.62166	0.618885
7.8	0.610633	0.606178	0.615005	0.569181	0.602187	0.625125	0.62175	0.618494
7.82	0.610413	0.606183	0.615003	0.567997	0.602221	0.625156	0.621867	0.618016
7.84	0.61011	0.606231	0.615022	0.56694	0.602303	0.625129	0.621976	0.617352
7.86	0.609802	0.606246	0.614977	0.565686	0.602414	0.62513	0.622081	0.616204
7.88	0.609675	0.606361	0.614836	0.56445	0.602515	0.625141	0.62222	0.614603
7.9	0.609483	0.606398	0.614592	0.563598	0.602654	0.625151	0.622343	0.612836
7.92	0.609213	0.606402	0.614362	0.562931	0.602747	0.625153	0.622425	0.610783
7.94	0.608942	0.606371	0.614081	0.562457	0.602821	0.625173	0.622506	0.608422
7.96	0.608548	0.60635	0.613792	0.562004	0.602864	0.625174	0.622563	0.605501
7.98	0.608074	0.606415	0.613394	0.561486	0.602993	0.62521	0.62257	0.602638
8	0.607583	0.606427	0.612952	0.560855	0.603018	0.625249	0.622622	0.599742
8.02	0.60703	0.606368	0.612512	0.560044	0.60312	0.625255	0.622541	0.596593
8.04	0.606377	0.606362	0.611939	0.559319	0.603185	0.625245	0.622444	0.593162
8.06	0.605669	0.606202	0.611356	0.55836	0.603335	0.625295	0.622453	0.590157
8.08	0.604859	0.606092	0.610818	0.557333	0.603512	0.625327	0.622538	0.586753
8.1	0.604101	0.606011	0.610236	0.556302	0.603641	0.625348	0.622582	0.583434
8.12	0.603274	0.605957	0.609523	0.555733	0.603759	0.625355	0.622698	0.5801
8.14	0.602342	0.605881	0.608635	0.555355	0.603979	0.625377	0.622669	0.577095
8.16	0.60133	0.605849	0.607843	0.555306	0.604201	0.625381	0.622481	0.573741
8.18	0.600348	0.605797	0.607051	0.555432	0.60454	0.625392	0.622152	0.570645
8.2	0.59929	0.605786	0.606111	0.555967	0.605014	0.625378	0.621871	0.567342
8.22	0.59812	0.605686	0.60498	0.556461	0.605554	0.625392	0.621444	0.564755
8.24	0.59688	0.605695	0.603687	0.557271	0.606122	0.625388	0.620891	0.562746
8.26	0.595718	0.605725	0.602279	0.558107	0.606818	0.625363	0.620256	0.561018
8.28	0.594413	0.605688	0.600836	0.559181	0.607578	0.625334	0.61948	0.559297
8.3	0.593326	0.60569	0.599289	0.560336	0.608286	0.625277	0.618559	0.557581
8.32	0.592026	0.605655	0.59777	0.561498	0.608806	0.625246	0.617402	0.555897
8.34	0.590708	0.605639	0.596187	0.562542	0.609224	0.625244	0.616126	0.554564
8.36	0.589258	0.605626	0.594629	0.563729	0.60953	0.62525	0.614896	0.553422
8.38	0.587851	0.605596	0.592764	0.564817	0.609725	0.625235	0.613437	0.552588
8.4	0.586221	0.605574	0.591155	0.565771	0.609792	0.625243	0.611711	0.551927
8.42	0.584629	0.60552	0.589556	0.566784	0.609586	0.625271	0.609626	0.551543
8.44	0.582855	0.60542	0.588026	0.567677	0.609145	0.625322	0.607283	0.551104
8.46	0.581167	0.60538	0.58608	0.568867	0.608512	0.625357	0.604849	0.551105
8.48	0.579154	0.605378	0.584476	0.569792	0.607464	0.625411	0.602135	0.551179
8.5	0.577051	0.605399	0.583037	0.570645	0.606144	0.625409	0.599309	0.551712
8.52	0.574936	0.605512	0.58171	0.571252	0.604675	0.625401	0.59628	0.552126
8.54	0.57284	0.605453	0.580315	0.572023	0.602949	0.625368	0.59329	0.552724
8.56	0.57056	0.60546	0.578967	0.572331	0.600876	0.625292	0.59016	0.553297
8.58	0.568331	0.605514	0.577652	0.572477	0.598261	0.625145	0.587227	0.554397
8.6	0.566083	0.605622	0.576412	0.572362	0.595393	0.624943	0.584436	0.555815
8.62	0.563699	0.605649	0.575026	0.572583	0.592781	0.624742	0.581915	0.557487
8.64	0.561577	0.605648	0.573696	0.572934	0.590549	0.624522	0.579395	0.559243
8.66	0.559563	0.605609	0.572284	0.573793	0.588169	0.624281	0.577413	0.560855
8.68	0.557745	0.605572	0.571036	0.574451	0.585885	0.62403	0.575236	0.561973
8.7	0.556214	0.605522	0.569771	0.575179	0.583707	0.623789	0.573379	0.563202
8.72	0.555093	0.60544	0.568309	0.57601	0.581448	0.623526	0.570726	0.564675
8.74	0.553895	0.605298	0.566782	0.577153	0.578816	0.623212	0.56836	0.566329
8.76	0.553222	0.605022	0.565442	0.578196	0.57631	0.62281	0.565863	0.567894
8.78	0.552726	0.604802	0.564195	0.579347	0.573931	0.622232	0.563558	0.569311
8.8	0.552518	0.604468	0.563089	0.580544	0.571926	0.621465	0.560686	0.57024
8.82	0.552437	0.604047	0.561858	0.581584	0.569931	0.62059	0.558015	0.571011
8.84	0.55289	0.603634	0.560543	0.582641	0.567912	0.61967	0.555428	0.571797
8.86	0.553531	0.603008	0.559346	0.583728	0.565894	0.618747	0.553175	0.572791
8.88	0.554254	0.602264	0.558316	0.584758	0.563922	0.617809	0.551332	0.573686
8.9	0.554871	0.601447	0.557573	0.585688	0.561918	0.617132	0.550377	0.574638
8.92	0.555516	0.600691	0.556943	0.586484	0.559853	0.61636	0.549656	0.575226
8.94	0.556155	0.599825	0.556404	0.587117	0.557901	0.615625	0.549311	0.575326
8.96	0.556974	0.598953	0.555703	0.587569	0.556168	0.614774	0.5491	0.575655
8.98	0.5578	0.597835	0.554992	0.587875	0.55461	0.613868	0.549061	0.575904
9	0.558463	0.596514	0.55433	0.588021	0.553455	0.612971	0.549214	0.576064
9.02	0.559157	0.595086	0.553763	0.588131	0.552449	0.611816	0.549624	0.576333
9.04	0.559775	0.593594	0.553418	0.588157	0.551624	0.610302	0.549865	0.576806
9.06	0.560608	0.59159	0.553172	0.588214	0.550239	0.608443	0.550589	0.577798
9.08	0.561075	0.589778	0.552974	0.588204	0.548904	0.606584	0.551517	0.579202
9.1	0.561644	0.588285	0.553004	0.588076	0.547957	0.60474	0.552646	0.580758
9.12	0.562179	0.587231	0.553181	0.588	0.547113	0.602828	0.553951	0.580176
9.14	0.563165	0.58632	0.553565	0.587938	0.546391	0.600686	0.555569	0.579162
9.16	0.563952	0.585733	0.553821	0.58789	0.545675	0.598454	0.55701	0.578683
9.18	0.564764	0.584244	0.554047	0.587754	0.545183	0.596187	0.558635	0.578805
9.2	0.565138	0.582443	0.554315	0.587671	0.545127	0.593746	0.559912	0.578935
9.22	0.565465	0.580761	0.554781	0.587721	0.545498	0.590836	0.560886	0.579133
9.24	0.565565	0.57931	0.555247	0.587749	0.546714	0.587583	0.56162	0.579344
9.26	0.56583	0.577738	0.555883	0.587727	0.547845	0.584013	0.562363	0.579466
9.28	0.566124	0.576569	0.556584	0.587695	0.549355	0.580366	0.562848	0.579521
9.3	0.566227	0.575861	0.557385	0.587762	0.550396	0.576127	0.562997	0.579849
9.32	0.566179	0.575698	0.558493	0.587849	0.551337	0.572241	0.562896	0.579733
9.34	0.566228	0.575756	0.559614	0.587885	0.552255	0.568207	0.562685	0.579659
9.36	0.566509	0.576078	0.561074	0.58789	0.553588	0.56472	0.562367	0.579506
9.38	0.566907	0.576575	0.562631	0.588072	0.554734	0.56086	0.562141	0.579218
9.4	0.567273	0.577085	0.564518	0.588311	0.555635	0.557442	0.561975	0.578995
9.42	0.567574	0.577344	0.566313	0.588696	0.556043	0.55403	0.561788	0.579057
9.44	0.568033	0.577358	0.568208	0.589176	0.556583	0.551781	0.561513	0.579137
9.46	0.568416	0.577032	0.569962	0.58983	0.557026	0.549591	0.561239	0.578917
9.48	0.568633	0.576775	0.571681	0.590341	0.557629	0.547684	0.56073	0.578674
9.5	0.56888	0.576192	0.573307	0.590781	0.558747	0.545535	0.560406	0.578459
9.52	0.569478	0.5754	0.574488	0.59124	0.559935	0.543872	0.560019	0.57847
9.54	0.570414	0.574455	0.575375	0.591839	0.561246	0.542875	0.559579	0.578526
9.56	0.569357	0.573501	0.576288	0.59255	0.562318	0.542268	0.55906	0.578729
9.58	0.569495	0.572567	0.577226	0.592898	0.563197	0.541814	0.558513	0.579193
9.6	0.569633	0.571564	0.578278	0.593181	0.563964	0.541093	0.557794	0.579897
9.62	0.569868	0.570364	0.579366	0.593442	0.564634	0.540521	0.557025	0.580627
9.64	0.569734	0.568925	0.580331	0.593875	0.56534	0.539999	0.556063	0.581151
9.66	0.57027	0.567431	0.581239	0.594498	0.566008	0.539547	0.555118	0.581398
9.68	0.570731	0.565866	0.582374	0.595537	0.566691	0.539343	0.554277	0.581438
9.7	0.570621	0.56402	0.583299	0.595985	0.567287	0.539181	0.553282	0.581393
9.72	0.56921	0.562193	0.584183	0.596121	0.567894	0.539716	0.552433	0.581377
9.74	0.569149	0.560501	0.585009	0.596221	0.568517	0.540804	0.551607	0.581172
9.76	0.569911	0.55861	0.585796	0.59653	0.569103	0.542357	0.550775	0.580328
9.78	0.56946	0.556659	0.586271	0.596776	0.569703	0.544222	0.550046	0.578896
9.8	0.568932	0.554809	0.586634	0.596833	0.570213	0.546641	0.549328	0.577019
9.82	0.568821	0.553042	0.586963	0.596641	0.570659	0.549216	0.548722	0.574655
9.84	0.569641	0.551257	0.587358	0.596318	0.570807	0.551881	0.548081	0.571571
9.86	0.57023	0.549775	0.58777	0.596324	0.571114	0.553957	0.547464	0.567752
9.88	0.570433	0.548263	0.587959	0.596182	0.571105	0.555779	0.546884	0.563637
9.9	0.57069	0.546951	0.588292	0.596026	0.571119	0.557419	0.546477	0.559345
9.92	0.570285	0.545872	0.588652	0.595716	0.570807	0.558782	0.546067	0.555011
9.94	0.569817	0.544988	0.589081	0.595102	0.570758	0.55963	0.546041	0.551139
9.96	0.569281	0.543973	0.589674	0.594293	0.570533	0.560201	0.546238	0.547876
9.98	0.568522	0.543066	0.590009	0.59312	0.570202	0.560809	0.545713	0.544903
10	0.567707	0.542434	0.590425	0.591636	0.569879	0.56138	0.54487	0.542322
10.02	0.56659	0.542349	0.591002	0.589963	0.56987	0.562035	0.545067	0.540163
10.04	0.565836	0.542435	0.591426	0.588062	0.570134	0.561772	0.545133	0.538221
10.06	0.565349	0.542793	0.591717	0.585901	0.570625	0.560866	0.545102	0.53632
10.08	0.564871	0.543665	0.591915	0.583417	0.571187	0.560349	0.544809	0.534333
10.1	0.564294	0.54481	0.591958	0.580454	0.57147	0.559972	0.544625	0.532259
10.12	0.563619	0.546395	0.592072	0.577505	0.571797	0.559402	0.54459	0.530351
10.14	0.562902	0.547546	0.592469	0.574855	0.572575	0.559176	0.544858	0.528442
10.16	0.562169	0.54897	0.593004	0.572379	0.57328	0.559395	0.54511	0.526911
10.18	0.561789	0.550179	0.592902	0.570121	0.572967	0.55959	0.5452	0.526427
10.2	0.561566	0.551796	0.592945	0.568228	0.572773	0.559778	0.545675	0.526618
10.22	0.561423	0.553373	0.593175	0.566684	0.57299	0.559671	0.544839	0.527639
10.24	0.561622	0.555003	0.593409	0.565111	0.573331	0.559349	0.543745	0.529522
10.26	0.562203	0.556777	0.59237	0.563886	0.57373	0.558776	0.542977	0.532959
10.28	0.563303	0.559386	0.59258	0.563137	0.57384	0.558259	0.543069	0.53761
10.3	0.565122	0.562014	0.592782	0.562368	0.573915	0.557793	0.542964	0.542878
10.32	0.567184	0.56445	0.592634	0.561997	0.574025	0.557434	0.542766	0.548745
10.34	0.569419	0.566478	0.592731	0.561962	0.574075	0.557219	0.542688	0.555196
10.36	0.572092	0.56824	0.592807	0.562264	0.574099	0.55687	0.542862	0.56263
10.38	0.574911	0.569528	0.592723	0.562948	0.573949	0.556325	0.543104	0.570741
10.4	0.577908	0.570676	0.592593	0.564095	0.573854	0.555692	0.543088	0.578314
10.42	0.581144	0.571675	0.592498	0.565452	0.573597	0.555019	0.543027	0.58532
10.44	0.584973	0.57254	0.592382	0.566891	0.57339	0.554371	0.542942	0.592376
10.46	0.589536	0.573759	0.592172	0.568355	0.573025	0.553668	0.543067	0.599868
10.48	0.595486	0.574891	0.591925	0.570173	0.572707	0.55294	0.543245	0.607495
10.5	0.601958	0.576021	0.591607	0.572351	0.57223	0.552314	0.543607	0.614063
10.52	0.608296	0.577302	0.5914	0.574298	0.571595	0.551665	0.543957	0.619251
10.54	0.613794	0.578345	0.591253	0.576	0.571049	0.551016	0.544361	0.625
10.56	0.618516	0.579109	0.591123	0.578121	0.570562	0.550745	0.54484	0.625
10.58	0.621748	0.579665	0.591001	0.580392	0.570394	0.550676	0.545251	0.625
10.6	0.625	0.580085	0.590863	0.583267	0.570161	0.55075	0.545778	0.625
10.62	0.625	0.580411	0.59076	0.586315	0.569638	0.550815	0.54651	0.625
10.64	0.625	0.580444	0.590695	0.589922	0.568958	0.550694	0.547541	0.625
10.66	0.625	0.580356	0.590677	0.593432	0.568456	0.550683	0.54878	0.625
10.68	0.625	0.580278	0.59081	0.597742	0.568136	0.550589	0.549958	0.625
10.7	0.625	0.580066	0.591039	0.601925	0.56786	0.550394	0.550989	0.625
10.72	0.625	0.580078	0.591128	0.606939	0.567488	0.550241	0.552195	0.625
10.74	0.625	0.580342	0.591352	0.611636	0.56712	0.549873	0.553581	0.625
10.76	0.625	0.580528	0.591496	0.616523	0.566602	0.550002	0.554989	0.625
10.78	0.625	0.58084	0.591689	0.620313	0.566305	0.550423	0.556251	0.625
10.8	0.625	0.581286	0.591926	0.625	0.566338	0.55105	0.557399	0.625
10.82	0.625	0.581773	0.592091	0.625	0.566164	0.55172	0.558454	0.625
10.84	0.625	0.582273	0.592039	0.625	0.565942	0.552417	0.559275	0.625
10.86	0.625	0.582571	0.591875	0.625	0.565601	0.552471	0.560079	0.625
10.88	0.625	0.582761	0.591424	0.625	0.565066	0.552724	0.560704	0.625
10.9	0.625	0.582836	0.590858	0.625	0.564797	0.552734	0.561109	0.625
10.92	0.625	0.582732	0.589803	0.625	0.564972	0.553146	0.56161	0.625
10.94	0.625	0.582655	0.588346	0.625	0.565734	0.553768	0.562205	0.625
10.96	0.625	0.582646	0.586579	0.625	0.56694	0.55421	0.562832	0.625
10.98	0.625	0.582743	0.584711	0.625	0.56834	0.555322	0.563377	0.625
11	0.625	0.582981	0.582982	0.625	0.570121	0.556538	0.563925	0.625
11.02	0.625	0.583321	0.581679	0.625	0.57253	0.55569	0.564414	0.625
11.04	0.625	0.583799	0.58074	0.625	0.575601	0.55517	0.564752	0.625
11.06	0.625	0.584482	0.58052	0.625	0.579763	0.555024	0.565237	0.625
11.08	0.625	0.58536	0.580654	0.625	0.584736	0.555577	0.565976	0.625
11.1	0.625	0.586094	0.580795	0.625	0.590225	0.556535	0.566759	0.625
11.12	0.625	0.586559	0.581233	0.625	0.596031	0.557182	0.567258	0.625
11.14	0.625	0.587302	0.582029	0.625	0.602152	0.557587	0.567459	0.625
11.16	0.625	0.588327	0.583154	0.625	0.60823	0.558107	0.567531	0.625
11.18	0.625	0.589277	0.584375	0.625	0.614185	0.55872	0.567388	0.625
11.2	0.625	0.589754	0.585614	0.625	0.619538	0.559247	0.566751	0.625
11.22	0.625	0.590913	0.587164	0.625	0.625	0.559509	0.565916	0.625
11.24	0.625	0.592308	0.589157	0.625	0.625	0.559715	0.564833	0.625
11.26	0.625	0.591476	0.591411	0.625	0.625	0.560111	0.563398	0.625
11.28	0.625	0.591474	0.593918	0.625	0.625	0.56052	0.561449	0.625
11.3	0.625	0.591608	0.596873	0.625	0.625	0.561185	0.559274	0.625
11.32	0.625	0.591698	0.600275	0.625	0.625	0.561528	0.556977	0.625
11.34	0.625	0.591997	0.604645	0.625	0.625	0.561666	0.554618	0.625
11.36	0.625	0.59209	0.609581	0.625	0.625	0.561086	0.552101	0.625
11.38	0.625	0.592039	0.614528	0.625	0.625	0.560254	0.54985	0.625
11.4	0.625	0.591911	0.618927	0.625	0.625	0.559215	0.547596	0.625
11.42	0.625	0.591777	0.625	0.625	0.625	0.5579	0.545722	0.625
11.44	0.625	0.591555	0.625	0.625	0.625	0.55672	0.544126	0.625
11.46	0.625	0.591275	0.625	0.625	0.625	0.555549	0.542892	0.625
11.48	0.625	0.590695	0.625	0.625	0.625	0.554393	0.542176	0.625
11.5	0.625	0.590004	0.625	0.625	0.625	0.553742	0.542021	0.625
11.52	0.625	0.589193	0.625	0.625	0.625	0.553076	0.541915	0.625
11.54	0.625	0.588282	0.625	0.625	0.625	0.552462	0.541989	0.625
11.56	0.625	0.587387	0.625	0.625	0.625	0.552387	0.542419	0.625
11.58	0.625	0.586313	0.625	0.625	0.625	0.552003	0.54325	0.625
11.6	0.625	0.584992	0.625	0.625	0.625	0.551443	0.54437	0.625
11.62	0.625	0.583494	0.625	0.625	0.625	0.55092	0.545716	0.625
11.64	0.625	0.58154	0.625	0.625	0.625	0.550468	0.547258	0.625
11.66	0.625	0.578888	0.625	0.625	0.625	0.550148	0.549257	0.625
11.68	0.625	0.575708	0.625	0.625	0.625	0.550287	0.551499	0.625
11.7	0.625	0.572071	0.625	0.625	0.625	0.550839	0.553738	0.625
11.72	0.625	0.568374	0.625	0.625	0.625	0.551384	0.556403	0.625
11.74	0.625	0.564953	0.625	0.625	0.625	0.552398	0.559689	0.625
11.76	0.625	0.561661	0.625	0.625	0.625	0.553889	0.563327	0.625
11.78	0.625	0.558733	0.625	0.625	0.625	0.555984	0.567298	0.625
11.8	0.625	0.556245	0.625	0.625	0.625	0.55841	0.571658	0.625
11.82	0.625	0.5545	0.625	0.625	0.625	0.561045	0.576166	0.625
11.84	0.625	0.552736	0.625	0.625	0.625	0.563859	0.580977	0.625
11.86	0.625	0.551053	0.625	0.625	0.625	0.566729	0.585724	0.625
11.88	0.625	0.549381	0.625	0.625	0.625	0.569614	0.590312	0.625
11.9	0.625	0.54764	0.625	0.625	0.625	0.572653	0.594754	0.625
11.92	0.625	0.546163	0.625	0.625	0.625	0.57612	0.599245	0.625
11.94	0.625	0.545159	0.625	0.625	0.625	0.580001	0.603465	0.625
11.96	0.625	0.544864	0.625	0.625	0.625	0.584163	0.607579	0.625
11.98	0.625	0.545396	0.625	0.625	0.625	0.588341	0.6115	0.625
12	0.625	0.546426	0.625	0.625	0.625	0.59204	0.615042	0.625
12.02	0.625	0.548073	0.625	0.625	0.625	0.595562	0.618079	0.625
12.04	0.625	0.550522	0.625	0.625	0.625	0.599193	0.620769	0.625
12.06	0.625	0.553205	0.625	0.625	0.625	0.603173	0.623024	0.625
12.08	0.625	0.556031	0.625	0.625	0.625	0.607098	0.625	0.625
12.1	0.625	0.559335	0.625	0.625	0.625	0.61097	0.625	0.625
12.12	0.625	0.562926	0.625	0.625	0.625	0.614632	0.625	0.625
12.14	0.625	0.566915	0.625	0.625	0.625	0.618218	0.625	0.625
12.16	0.625	0.570643	0.625	0.625	0.625	0.62162	0.625	0.625
12.18	0.625	0.574978	0.625	0.625	0.625	0.625	0.625	0.625
12.2	0.625	0.579781	0.625	0.625	0.625	0.625	0.625	0.625
12.22	0.625	0.585859	0.625	0.625	0.625	0.625	0.625	0.625
12.24	0.625	0.591596	0.625	0.625	0.625	0.625	0.625	0.625
12.26	0.625	0.597531	0.625	0.625	0.625	0.625	0.625	0.625
12.28	0.625	0.602798	0.625	0.625	0.625	0.625	0.625	0.625
12.3	0.625	0.608357	0.625	0.625	0.625	0.625	0.625	0.625
12.32	0.625	0.613152	0.625	0.625	0.625	0.625	0.625	0.625
12.34	0.625	0.617802	0.625	0.625	0.625	0.625	0.625	0.625
12.36	0.625	0.625	0.625	0.625	0.625	0.625	0.625	0.625
12.38	0.625	0.625	0.625	0.625	0.625	0.625	0.625	0.625
12.4	0.625	0.625	0.625	0.625	0.625	0.625	0.625	0.625
12.42	0.625	0.625	0.625	0.625	0.625	0.625	0.625	0.625
12.44	0.625	0.625	0.625	0.625	0.625	0.625	0.625	0.625
12.46	0.625	0.625	0.625	0.625	0.625	0.625	0.625	0.625
12.48	0.625	0.625	0.625	0.625	0.625	0.625	0.625	0.625
12.5	0.625	0.625	0.625	0.625	0.625	0.625	0.625	0.625
12.52	0.625	0.625	0.625	0.625	0.625	0.625	0.625	0.625
12.54	0.625	0.625	0.625	0.625	0.625	0.625	0.625	0.625
12.56	0.625	0.625	0.625	0.625	0.625	0.625	0.625	0.625
12.58	0.625	0.625	0.625	0.625	0.625	0.625	0.625	0.625
12.6	0.625	0.625	0.625	0.625	0.625	0.625	0.625	0.625
12.62	0.625	0.625	0.625	0.625	0.625	0.625	0.625	0.625
12.64	0.625	0.625	0.625	0.625	0.625	0.625	0.625	0.625
12.66	0.625	0.625	0.625	0.625	0.625	0.625	0.625	0.625
12.68	0.625	0.625	0.625	0.625	0.625	0.625	0.625	0.625
12.7	0.625	0.625	0.625	0.625	0.625	0.625	0.625	0.625
12.72	0.625	0.625	0.625	0.625	0.625	0.625	0.625	0.625
12.74	0.625	0.625	0.625	0.625	0.625	0.625	0.625	0.625
12.76	0.625	0.625	0.625	0.625	0.625	0.625	0.625	0.625
12.78	0.625	0.625	0.625	0.625	0.625	0.625	0.625	0.625
12.8	0.625	0.625	0.625	0.625	0.625	0.625	0.625	0.625
12.82	0.625	0.625	0.625	0.625	0.625	0.625	0.625	0.625
12.84	0.625	0.625	0.625	0.625	0.625	0.625	0.625	0.625
12.86	0.625	0.625	0.625	0.625	0.625	0.625	0.625	0.625
12.88	0.625	0.625	0.625	0.625	0.625	0.625	0.625	0.625
12.9	0.625	0.625	0.625	0.625	0.625	0.625	0.625	0.625
12.92	0.625	0.625	0.625	0.625	0.625	0.625	0.625	0.625
12.94	0.625	0.625	0.625	0.625	0.625	0.625	0.625	0.625
12.96	0.625	0.625	0.625	0.625	0.625	0.625	0.625	0.625
12.98	0.625	0.625	0.625	0.625	0.625	0.625	0.625	0.625
13	0.625	0.625	0.625	0.625	0.625	0.625	0.625	0.625
13.02	0.625	0.625	0.625	0.625	0.625	0.625	0.625	0.625
13.04	0.625	0.625	0.625	0.625	0.625	0.625	0.625	0.625
13.06	0.625	0.625	0.625	0.625	0.625	0.625	0.625	0.625
13.08	0.625	0.625	0.625	0.625	0.625	0.625	0.625	0.625
13.1	0.625	0.625	0.625	0.625	0.625	0.625	0.625	0.625
13.12	0.625	0.625	0.625	0.625	0.625	0.625	0.625	0.625
13.14	0.625	0.625	0.625	0.625	0.625	0.625	0.625	0.625
13.16	0.625	0.625	0.625	0.625	0.625	0.625	0.625	0.625
13.18	0.625	0.625	0.625	0.625	0.625	0.625	0.625	0.625
13.2	0.625	0.625	0.625	0.625	0.625	0.625	0.625	0.625
13.22	0.625	0.625	0.625	0.625	0.625	0.625	0.625	0.625
13.24	0.625	0.625	0.625	0.625	0.625	0.625	0.625	0.625
13.26	0.625	0.625	0.625	0.625	0.625	0.625	0.625	0.625
13.28	0.625	0.625	0.625	0.625	0.625	0.625	0.625	0.625
13.3	0.625	0.625	0.625	0.625	0.625	0.625	0.625	0.625
13.32	0.625	0.625	0.625	0.625	0.625	0.625	0.625	0.625
13.34	0.625	0.625	0.625	0.625	0.625	0.625	0.625	0.625
13.36	0.625	0.625	0.625	0.625	0.625	0.625	0.625	0.625
13.38	0.625	0.625	0.625	0.625	0.625	0.625	0.625	0.625
13.4	0.625	0.625	0.625	0.625	0.625	0.625	0.625	0.625
13.42	0.625	0.625	0.625	0.625	0.625	0.625	0.625	0.625
13.44	0.625	0.625	0.625	0.625	0.625	0.625	0.625	0.625
13.46	0.625	0.625	0.625	0.625	0.625	0.625	0.625	0.625
13.48	0.625	0.625	0.625	0.625	0.625	0.625	0.625	0.625
13.5	0.625	0.625	0.625	0.625	0.625	0.625	0.625	0.625
13.52	0.625	0.625	0.625	0.625	0.625	0.625	0.625	0.625
13.54	0.625	0.625	0.625	0.625	0.625	0.625	0.625	0.625
13.56	0.625	0.625	0.625	0.625	0.625	0.625	0.625	0.625
13.58	0.625	0.625	0.625	0.625	0.625	0.625	0.625	0.625
13.6	0.625	0.625	0.625	0.625	0.625	0.625	0.625	0.625
13.62	0.625	0.625	0.625	0.625	0.625	0.625	0.625	0.625
13.64	0.625	0.625	0.625	0.625	0.625	0.625	0.625	0.625
13.66	0.625	0.625	0.625	0.625	0.625	0.625	0.625	0.625
13.68	0.625	0.625	0.625	0.625	0.625	0.625	0.625	0.625
13.7	0.625	0.625	0.625	0.625	0.625	0.625	0.625	0.625
13.72	0.625	0.625	0.625	0.625	0.625	0.625	0.625	0.625
13.74	0.625	0.625	0.625	0.625	0.625	0.625	0.625	0.625
13.76	0.625	0.625	0.625	0.625	0.625	0.625	0.625	0.625
13.78	0.625	0.625	0.625	0.625	0.625	0.625	0.625	0.625
13.8	0.625	0.625	0.625	0.625	0.625	0.625	0.625	0.625
13.82	0.625	0.625	0.625	0.625	0.625	0.625	0.625	0.625
13.84	0.625	0.625	0.625	0.625	0.625	0.625	0.625	0.625
13.86	0.625	0.625	0.625	0.625	0.625	0.625	0.625	0.625
13.88	0.625	0.625	0.625	0.625	0.625	0.625	0.625	0.625
13.9	0.625	0.625	0.625	0.625	0.625	0.625	0.625	0.625
13.92	0.625	0.625	0.625	0.625	0.625	0.625	0.625	0.625
13.94	0.625	0.625	0.625	0.625	0.625	0.625	0.625	0.625
13.96	0.625	0.625	0.625	0.625	0.625	0.625	0.625	0.625
13.98	0.625	0.625	0.625	0.625	0.625	0.625	0.625	0.625
14	0.625	0.625	0.625	0.625	0.625	0.625	0.625	0.625
14.02	0.625	0.625	0.625	0.625	0.625	0.625	0.625	0.625
14.04	0.625	0.625	0.625	0.625	0.625	0.625	0.625	0.625
14.06	0.625	0.625	0.625	0.625	0.625	0.625	0.625	0.625
14.08	0.625	0.625	0.625	0.625	0.625	0.625	0.625	0.625
14.1	0.625	0.625	0.625	0.625	0.625	0.625	0.625	0.625
14.12	0.625	0.625	0.625	0.625	0.625	0.625	0.625	0.625
14.14	0.625	0.625	0.625	0.625	0.625	0.625	0.625	0.625
14.16	0.625	0.625	0.625	0.625	0.625	0.625	0.625	0.625
14.18	0.625	0.625	0.625	0.625	0.625	0.625	0.625	0.625
14.2	0.625	0.625	0.625	0.625	0.625	0.625	0.625	0.625
14.22	0.625	0.625	0.625	0.625	0.625	0.625	0.625	0.625
14.24	0.625	0.625	0.625	0.625	0.625	0.625	0.625	0.625
14.26	0.625	0.625	0.625	0.625	0.625	0.625	0.625	0.625
14.28	0.625	0.625	0.625	0.625	0.625	0.625	0.625	0.625
14.3	0.625	0.625	0.625	0.625	0.625	0.625	0.625	0.625
14.32	0.625	0.625	0.625	0.625	0.625	0.625	0.625	0.625
14.34	0.625	0.625	0.625	0.625	0.625	0.625	0.625	0.625
14.36	0.625	0.625	0.625	0.625	0.625	0.625	0.625	0.625
14.38	0.625	0.625	0.625	0.625	0.625	0.625	0.625	0.625
14.4	0.625	0.625	0.625	0.625	0.625	0.625	0.625	0.625
14.42	0.625	0.625	0.625	0.625	0.625	0.625	0.625	0.625
14.44	0.625	0.625	0.625	0.625	0.625	0.625	0.625	0.625
14.46	0.625	0.625	0.625	0.625	0.625	0.625	0.625	0.625
14.48	0.625	0.625	0.625	0.625	0.625	0.625	0.625	0.625
14.5	0.625	0.625	0.625	0.625	0.625	0.625	0.625	0.625
14.52	0.625	0.625	0.625	0.625	0.625	0.625	0.625	0.625
14.54	0.625	0.625	0.625	0.625	0.625	0.625	0.625	0.625
14.56	0.625	0.625	0.625	0.625	0.625	0.625	0.625	0.625
14.58	0.625	0.625	0.625	0.625	0.625	0.625	0.625	0.625
14.6	0.625	0.625	0.625	0.625	0.625	0.625	0.625	0.625
14.62	0.625	0.625	0.625	0.625	0.625	0.625	0.625	0.625
14.64	0.625	0.625	0.625	0.625	0.625	0.625	0.625	0.625
14.66	0.625	0.625	0.625	0.625	0.625	0.625	0.625	0.625
14.68	0.625	0.625	0.625	0.625	0.625	0.625	0.625	0.625
14.7	0.625	0.625	0.625	0.625	0.625	0.625	0.625	0.625
14.72	0.625	0.625	0.625	0.625	0.625	0.625	0.625	0.625
14.74	0.625	0.625	0.625	0.625	0.625	0.625	0.625	0.625
14.76	0.625	0.625	0.625	0.625	0.625	0.625	0.625	0.625
14.78	0.625	0.625	0.625	0.625	0.625	0.625	0.625	0.625
14.8	0.625	0.625	0.625	0.625	0.625	0.625	0.625	0.625
14.82	0.625	0.625	0.625	0.625	0.625	0.625	0.625	0.625
14.84	0.625	0.625	0.625	0.625	0.625	0.625	0.625	0.625
14.86	0.625	0.625	0.625	0.625	0.625	0.625	0.625	0.625
14.88	0.625	0.625	0.625	0.625	0.625	0.625	0.625	0.625
14.9	0.625	0.625	0.625	0.625	0.625	0.625	0.625	0.625
14.92	0.625	0.625	0.625	0.625	0.625	0.625	0.625	0.625
14.94	0.625	0.625	0.625	0.625	0.625	0.625	0.625	0.625
14.96	0.625	0.625	0.625	0.625	0.625	0.625	0.625	0.625
14.98	0.625	0.625	0.625	0.625	0.625	0.625	0.625	0.625
15	0.625	0.625	0.625	0.625	0.625	0.625	0.625	0.625
15.02	0.625	0.625	0.625	0.625	0.625	0.625	0.625	0.625
15.04	0.625	0.625	0.625	0.625	0.625	0.625	0.625	0.625
15.06	0.625	0.625	0.625	0.625	0.625	0.625	0.625	0.625
15.08	0.625	0.625	0.625	0.625	0.625	0.625	0.625	0.625
15.1	0.625	0.625	0.625	0.625	0.625	0.625	0.625	0.625
15.12	0.625	0.625	0.625	0.625	0.625	0.625	0.625	0.625
15.14	0.625	0.625	0.625	0.625	0.625	0.625	0.625	0.625
15.16	0.625	0.625	0.625	0.625	0.625	0.625	0.625	0.625
15.18	0.625	0.625	0.625	0.625	0.625	0.625	0.625	0.625
15.2	0.625	0.625	0.625	0.625	0.625	0.625	0.625	0.625
15.22	0.625	0.625	0.625	0.625	0.625	0.625	0.625	0.625
15.24	0.625	0.625	0.625	0.625	0.625	0.625	0.625	0.625
15.26	0.625	0.625	0.625	0.625	0.625	0.625	0.625	0.625
15.28	0.625	0.625	0.625	0.625	0.625	0.625	0.625	0.625
15.3	0.625	0.625	0.625	0.625	0.625	0.625	0.625	0.625
15.32	0.625	0.625	0.625	0.625	0.625	0.625	0.625	0.625
15.34	0.625	0.625	0.625	0.625	0.625	0.625	0.625	0.625
15.36	0.625	0.625	0.625	0.625	0.625	0.625	0.625	0.625
15.38	0.625	0.625	0.625	0.625	0.625	0.625	0.625	0.625
15.4	0.625	0.625	0.625	0.625	0.625	0.625	0.625	0.625
15.42	0.625	0.625	0.625	0.625	0.625	0.625	0.625	0.625
15.44	0.625	0.625	0.625	0.625	0.625	0.625	0.625	0.625
15.46	0.625	0.625	0.625	0.625	0.625	0.625	0.625	0.625
15.48	0.625	0.625	0.625	0.625	0.625	0.625	0.625	0.625
15.5	0.625	0.625	0.625	0.625	0.625	0.625	0.625	0.625
15.52	0.625	0.625	0.625	0.625	0.625	0.625	0.625	0.625
15.54	0.625	0.625	0.625	0.625	0.625	0.625	0.625	0.625
15.56	0.625	0.625	0.625	0.625	0.625	0.625	0.625	0.625
15.58	0.625	0.625	0.625	0.625	0.625	0.625	0.625	0.625
15.6	0.625	0.625	0.625	0.625	0.625	0.625	0.625	0.625
15.62	0.625	0.625	0.625	0.625	0.625	0.625	0.625	0.625
15.64	0.625	0.625	0.625	0.625	0.625	0.625	0.625	0.625
15.66	0.625	0.625	0.625	0.625	0.625	0.625	0.625	0.625
15.68	0.625	0.625	0.625	0.625	0.625	0.625	0.625	0.625
15.7	0.625	0.625	0.625	0.625	0.625	0.625	0.625	0.625
15.72	0.625	0.625	0.625	0.625	0.625	0.625	0.625	0.625
15.74	0.625	0.625	0.625	0.625	0.625	0.625	0.625	0.625
15.76	0.625	0.625	0.625	0.625	0.625	0.625	0.625	0.625
15.78	0.625	0.625	0.625	0.625	0.625	0.625	0.625	0.625
15.8	0.625	0.625	0.625	0.625	0.625	0.625	0.625	0.625
15.82	0.625	0.625	0.625	0.625	0.625	0.625	0.625	0.625
15.84	0.625	0.625	0.625	0.625	0.625	0.625	0.625	0.625
15.86	0.625	0.625	0.625	0.625	0.625	0.625	0.625	0.625
15.88	0.625	0.625	0.625	0.625	0.625	0.625	0.625	0.625
15.9	0.625	0.625	0.625	0.625	0.625	0.625	0.625	0.625
15.92	0.625	0.625	0.625	0.625	0.625	0.625	0.625	0.625
15.94	0.625	0.625	0.625	0.625	0.625	0.625	0.625	0.625
15.96	0.625	0.625	0.625	0.625	0.625	0.625	0.625	0.625
15.98	0.625	0.625	0.625	0.625	0.625	0.625	0.625	0.625
16	0.625	0.625	0.625	0.625	0.625	0.625	0.625	0.625
16.02	0.625	0.625	0.625	0.625	0.625	0.625	0.625	0.625
16.04	0.625	0.625	0.625	0.625	0.625	0.625	0.625	0.625
16.06	0.625	0.625	0.625	0.625	0.625	0.625	0.625	0.625
16.08	0.625	0.625	0.625	0.625	0.625	0.625	0.625	0.625
16.1	0.625	0.625	0.625	0.625	0.625	0.625	0.625	0.625
16.12	0.625	0.625	0.625	0.625	0.625	0.625	0.625	0.625
16.14	0.625	0.625	0.625	0.625	0.625	0.625	0.625	0.625
16.16	0.625	0.625	0.625	0.625	0.625	0.625	0.625	0.625
16.18	0.625	0.625	0.625	0.625	0.625	0.625	0.625	0.625
16.2	0.625	0.625	0.625	0.625	0.625	0.625	0.625	0.625
16.22	0.625	0.625	0.625	0.625	0.625	0.625	0.625	0.625
16.24	0.625	0.625	0.625	0.625	0.625	0.625	0.625	0.625
16.26	0.625	0.625	0.625	0.625	0.625	0.625	0.625	0.625
16.28	0.625	0.625	0.625	0.625	0.625	0.625	0.625	0.625
16.3	0.625	0.625	0.625	0.625	0.625	0.625	0.625	0.625
16.32	0.625	0.625	0.625	0.625	0.625	0.625	0.625	0.625
16.34	0.625	0.625	0.625	0.625	0.625	0.625	0.625	0.625
16.36	0.625	0.625	0.625	0.625	0.625	0.625	0.625	0.625
16.38	0.625	0.625	0.625	0.625	0.625	0.625	0.625	0.625
16.4	0.625	0.625	0.625	0.625	0.625	0.625	0.625	0.625
16.42	0.625	0.625	0.625	0.625	0.625	0.625	0.625	0.625
16.44	0.625	0.625	0.625	0.625	0.625	0.625	0.625	0.625
16.46	0.625	0.625	0.625	0.625	0.625	0.625	0.625	0.625
16.48	0.625	0.625	0.625	0.625	0.625	0.625	0.625	0.625
16.5	0.625	0.625	0.625	0.625	0.625	0.625	0.625	0.625
16.52	0.625	0.625	0.625	0.625	0.625	0.625	0.625	0.625
16.54	0.625	0.625	0.625	0.625	0.625	0.625	0.625	0.625
16.56	0.625	0.625	0.625	0.625	0.625	0.625	0.625	0.625
16.58	0.625	0.625	0.625	0.625	0.625	0.625	0.625	0.625
16.6	0.625	0.625	0.625	0.625	0.625	0.625	0.625	0.625
16.62	0.625	0.625	0.625	0.625	0.625	0.625	0.625	0.625
16.64	0.625	0.625	0.625	0.625	0.625	0.625	0.625	0.625
16.66	0.625	0.625	0.625	0.625	0.625	0.625	0.625	0.625
16.68	0.625	0.625	0.625	0.625	0.625	0.625	0.625	0.625
16.7	0.625	0.625	0.625	0.625	0.625	0.625	0.625	0.625
16.72	0.625	0.625	0.625	0.625	0.625	0.625	0.625	0.625
16.74	0.625	0.625	0.625	0.625	0.625	0.625	0.625	0.625
16.76	0.625	0.625	0.625	0.625	0.625	0.625	0.625	0.625
16.78	0.625	0.625	0.625	0.625	0.625	0.625	0.625	0.625
16.8	0.625	0.625	0.625	0.625	0.625	0.625	0.625	0.625
16.82	0.625	0.625	0.625	0.625	0.625	0.625	0.625	0.625
16.84	0.625	0.625	0.625	0.625	0.625	0.625	0.625	0.625
16.86	0.625	0.625	0.625	0.625	0.625	0.625	0.625	0.625
16.88	0.625	0.625	0.625	0.625	0.625	0.625	0.625	0.625
16.9	0.625	0.625	0.625	0.625	0.625	0.625	0.625	0.625
16.92	0.625	0.625	0.625	0.625	0.625	0.625	0.625	0.625
16.94	0.625	0.625	0.625	0.625	0.625	0.625	0.625	0.625
16.96	0.625	0.625	0.625	0.625	0.625	0.625	0.625	0.625
16.98	0.625	0.625	0.625	0.625	0.625	0.625	0.625	0.625
17	0.625	0.625	0.625	0.625	0.625	0.625	0.625	0.625
17.02	0.625	0.625	0.625	0.625	0.625	0.625	0.625	0.625
17.04	0.625	0.625	0.625	0.625	0.625	0.625	0.625	0.625
17.06	0.625	0.625	0.625	0.625	0.625	0.625	0.625	0.625
17.08	0.625	0.625	0.625	0.625	0.625	0.625	0.625	0.625
17.1	0.625	0.625	0.625	0.625	0.625	0.625	0.625	0.625
17.12	0.625	0.625	0.625	0.625	0.625	0.625	0.625	0.625
17.14	0.625	0.625	0.625	0.625	0.625	0.625	0.625	0.625
17.16	0.625	0.625	0.625	0.625	0.625	0.625	0.625	0.625
17.18	0.625	0.625	0.625	0.625	0.625	0.625	0.625	0.625
17.2	0.625	0.625	0.625	0.625	0.625	0.625	0.625	0.625
17.22	0.625	0.625	0.625	0.625	0.625	0.625	0.625	0.625
17.24	0.625	0.625	0.625	0.625	0.625	0.625	0.625	0.625
17.26	0.625	0.625	0.625	0.625	0.625	0.625	0.625	0.625
17.28	0.625	0.625	0.625	0.625	0.625	0.625	0.625	0.625
17.3	0.625	0.625	0.625	0.625	0.625	0.625	0.625	0.625
17.32	0.625	0.625	0.625	0.625	0.625	0.625	0.625	0.625
17.34	0.625	0.625	0.625	0.625	0.625	0.625	0.625	0.625
17.36	0.625	0.625	0.625	0.625	0.625	0.625	0.625	0.625
17.38	0.625	0.625	0.625	0.625	0.625	0.625	0.625	0.625
17.4	0.625	0.625	0.625	0.625	0.625	0.625	0.625	0.625
17.42	0.625	0.625	0.625	0.625	0.625	0.625	0.625	0.625
17.44	0.625	0.625	0.625	0.625	0.625	0.625	0.625	0.625
17.46	0.625	0.625	0.625	0.625	0.625	0.625	0.625	0.625
17.48	0.625	0.625	0.625	0.625	0.625	0.625	0.625	0.625
17.5	0.625	0.625	0.625	0.625	0.625	0.625	0.625	0.625
17.52	0.625	0.625	0.625	0.625	0.625	0.625	0.625	0.625
17.54	0.625	0.625	0.625	0.625	0.625	0.625	0.625	0.625
17.56	0.625	0.625	0.625	0.625	0.625	0.625	0.625	0.625
17.58	0.625	0.625	0.625	0.625	0.625	0.625	0.625	0.625
17.6	0.625	0.625	0.625	0.625	0.625	0.625	0.625	0.625
17.62	0.625	0.625	0.625	0.625	0.625	0.625	0.625	0.625
17.64	0.625	0.625	0.625	0.625	0.625	0.625	0.625	0.625
17.66	0.625	0.625	0.625	0.625	0.625	0.625	0.625	0.625
17.68	0.625	0.625	0.625	0.625	0.625	0.625	0.625	0.625
17.7	0.625	0.625	0.625	0.625	0.625	0.625	0.625	0.625
17.72	0.625	0.625	0.625	0.625	0.625	0.625	0.625	0.625
17.74	0.625	0.625	0.625	0.625	0.625	0.625	0.625	0.625
17.76	0.625	0.625	0.625	0.625	0.625	0.625	0.625	0.625
17.78	0.625	0.625	0.625	0.625	0.625	0.625	0.625	0.625
17.8	0.625	0.625	0.625	0.625	0.625	0.625	0.625	0.625
17.82	0.625	0.625	0.625	0.625	0.625	0.625	0.625	0.625
17.84	0.625	0.625	0.625	0.625	0.625	0.625	0.625	0.625
17.86	0.625	0.625	0.625	0.625	0.625	0.625	0.625	0.625
17.88	0.625	0.625	0.625	0.625	0.625	0.625	0.625	0.625
17.9	0.625	0.625	0.625	0.625	0.625	0.625	0.625	0.625
17.92	0.625	0.625	0.625	0.625	0.625	0.625	0.625	0.625
17.94	0.625	0.625	0.625	0.625	0.625	0.625	0.625	0.625
17.96	0.625	0.625	0.625	0.625	0.625	0.625	0.625	0.625
17.98	0.625	0.625	0.625	0.625	0.625	0.625	0.625	0.625
18	0.625	0.625	0.625	0.625	0.625	0.625	0.625	0.625
18.02	0.625	0.625	0.625	0.625	0.625	0.625	0.625	0.625
18.04	0.625	0.625	0.625	0.625	0.625	0.625	0.625	0.625
18.06	0.625	0.625	0.625	0.625	0.625	0.625	0.625	0.625
18.08	0.625	0.625	0.625	0.625	0.625	0.625	0.625	0.625
18.1	0.625	0.625	0.625	0.625	0.625	0.625	0.625	0.625
18.12	0.625	0.625	0.625	0.625	0.625	0.625	0.625	0.625
18.14	0.625	0.625	0.625	0.625	0.625	0.625	0.625	0.625
18.16	0.625	0.625	0.625	0.625	0.625	0.625	0.625	0.625
18.18	0.625	0.625	0.625	0.625	0.625	0.625	0.625	0.625
18.2	0.625	0.625	0.625	0.625	0.625	0.625	0.625	0.625
18.22	0.625	0.625	0.625	0.625	0.625	0.625	0.625	0.625
18.24	0.625	0.625	0.625	0.625	0.625	0.625	0.625	0.625
18.26	0.625	0.625	0.625	0.625	0.625	0.625	0.625	0.625
18.28	0.625	0.625	0.625	0.625	0.625	0.625	0.625	0.625
18.3	0.625	0.625	0.625	0.625	0.625	0.625	0.625	0.625
18.32	0.625	0.625	0.625	0.625	0.625	0.625	0.625	0.625
18.34	0.625	0.625	0.625	0.625	0.625	0.625	0.625	0.625
18.36	0.625	0.625	0.625	0.625	0.625	0.625	0.625	0.625
18.38	0.625	0.625	0.625	0.625	0.625	0.625	0.625	0.625
18.4	0.625	0.625	0.625	0.625	0.625	0.625	0.625	0.625
18.42	0.625	0.625	0.625	0.625	0.625	0.625	0.625	0.625
18.44	0.625	0.625	0.625	0.625	0.625	0.625	0.625	0.625
18.46	0.625	0.625	0.625	0.625	0.625	0.625	0.625	0.625
18.48	0.625	0.625	0.625	0.625	0.625	0.625	0.625	0.625
18.5	0.625	0.625	0.625	0.625	0.625	0.625	0.625	0.625
18.52	0.625	0.625	0.625	0.625	0.625	0.625	0.625	0.625
18.54	0.625	0.625	0.625	0.625	0.625	0.625	0.625	0.625
18.56	0.625	0.625	0.625	0.625	0.625	0.625	0.625	0.625
18.58	0.625	0.625	0.625	0.625	0.625	0.625	0.625	0.625
18.6	0.625	0.625	0.625	0.625	0.625	0.625	0.625	0.625
18.62	0.625	0.625	0.625	0.625	0.625	0.625	0.625	0.625
18.64	0.625	0.625	0.625	0.625	0.625	0.625	0.625	0.625
18.66	0.625	0.625	0.625	0.625	0.625	0.625	0.625	0.625
18.68	0.625	0.625	0.625	0.625	0.625	0.625	0.625	0.625
18.7	0.625	0.625	0.625	0.625	0.625	0.625	0.625	0.625
18.72	0.625	0.625	0.625	0.625	0.625	0.625	0.625	0.625
18.74	0.625	0.625	0.625	0.625	0.625	0.625	0.625	0.625
18.76	0.625	0.625	0.625	0.625	0.625	0.625	0.625	0.625
18.78	0.625	0.625	0.625	0.625	0.625	0.625	0.625	0.625
18.8	0.625	0.625	0.625	0.625	0.625	0.625	0.625	0.625
18.82	0.625	0.625	0.625	0.625	0.625	0.625	0.625	0.625
18.84	0.625	0.625	0.625	0.625	0.625	0.625	0.625	0.625
18.86	0.625	0.625	0.625	0.625	0.625	0.625	0.625	0.625
18.88	0.625	0.625	0.625	0.625	0.625	0.625	0.625	0.625
18.9	0.625	0.625	0.625	0.625	0.625	0.625	0.625	0.625
18.92	0.625	0.625	0.625	0.625	0.625	0.625	0.625	0.625
18.94	0.625	0.625	0.625	0.625	0.625	0.625	0.625	0.625
18.96	0.625	0.625	0.625	0.625	0.625	0.625	0.625	0.625
18.98	0.625	0.625	0.625	0.625	0.625	0.625	0.625	0.625
19	0.625	0.625	0.625	0.625	0.625	0.625	0.625	0.625
19.02	0.625	0.625	0.625	0.625	0.625	0.625	0.625	0.625
19.04	0.625	0.625	0.625	0.625	0.625	0.625	0.625	0.625
19.06	0.625	0.625	0.625	0.625	0.625	0.625	0.625	0.625
19.08	0.625	0.625	0.625	0.625	0.625	0.625	0.625	0.625
19.1	0.625	0.625	0.625	0.625	0.625	0.625	0.625	0.625
19.12	0.625	0.625	0.625	0.625	0.625	0.625	0.625	0.625
19.14	0.625	0.625	0.625	0.625	0.625	0.625	0.625	0.625
19.16	0.625	0.625	0.625	0.625	0.625	0.625	0.625	0.625
19.18	0.625	0.625	0.625	0.625	0.625	0.625	0.625	0.625
19.2	0.625	0.625	0.625	0.625	0.625	0.625	0.625	0.625
19.22	0.625	0.625	0.625	0.625	0.625	0.625	0.625	0.625
19.24	0.625	0.625	0.625	0.625	0.625	0.625	0.625	0.625
19.26	0.625	0.625	0.625	0.625	0.625	0.625	0.625	0.625
19.28	0.625	0.625	0.625	0.625	0.625	0.625	0.625	0.625
19.3	0.625	0.625	0.625	0.625	0.625	0.625	0.625	0.625
19.32	0.625	0.625	0.625	0.625	0.625	0.625	0.625	0.625
19.34	0.625	0.625	0.625	0.625	0.625	0.625	0.625	0.625
19.36	0.625	0.625	0.625	0.625	0.625	0.625	0.625	0.625
19.38	0.625	0.625	0.625	0.625	0.625	0.625	0.625	0.625
19.4	0.625	0.625	0.625	0.625	0.625	0.625	0.625	0.625
19.42	0.625	0.625	0.625	0.625	0.625	0.625	0.625	0.625
19.44	0.625	0.625	0.625	0.625	0.625	0.625	0.625	0.625
19.46	0.625	0.625	0.625	0.625	0.625	0.625	0.625	0.625
19.48	0.625	0.625	0.625	0.625	0.625	0.625	0.625	0.625
19.5	0.625	0.625	0.625	0.625	0.625	0.625	0.625	0.625
19.52	0.625	0.625	0.625	0.625	0.625	0.625	0.625	0.625
19.54	0.625	0.625	0.625	0.625	0.625	0.625	0.625	0.625
19.56	0.625	0.625	0.625	0.625	0.625	0.625	0.625	0.625
19.58	0.625	0.625	0.625	0.625	0.625	0.625	0.625	0.625
[truncated: 21 more rows]

## Sheet: Subj3_pitcher
Time	Trial 1	Trial 2	Trial 3	Trial 4	Trial 5	Trial 6	Trial 7	Trial 8
[truncated: 1,000 more rows]

[truncated: 2 more sheets: Subj3_teapot, Subj3_kettle]
